# Supplementary material for: Genome-Wide Biases in the Rate and Molecular Spectrum of Spontaneous Mutations in Vibrio cholerae and Vibrio fischeri
Source: Mol Biol Evol. 2016 Oct 15;34(1):93–109. doi: 10.1093/molbev/msw224 (PMC5854121; doi:10.1093/molbev/msw224)
Supplement: Supplementary Data [file msw224_suppl.zip]

Archive with 3 entries (3 files):
- Supplementary_Dataset_1.xlsx
- Supplementary_Dataset_2.xlsx
- VibrioMutation_SupplementalMerged.docx
