# Supplementary material for: Genome-Wide Biases in the Rate and Molecular Spectrum of Spontaneous Mutations in Vibrio cholerae and Vibrio fischeri
Source: Mol Biol Evol. 2016 Oct 15;34(1):93–109. doi: 10.1093/molbev/msw224 (PMC5854121; doi:10.1093/molbev/msw224)
Supplement: Supplementary Data [file msw224_suppl.zip › Supplementary_Dataset_1.xlsx]

## Sheet: V. fischeri WT
Lineage	Chromosome	Site	AncestralBase	MutatedBase	CODorIG	SYNorNONSYN	AACode	AAChange	Location	Strand	GeneName	Product	Coverage	Consensus
35	2	73723	A	C	COD	nonsyn	TGG>GGG	W>G	73618:74080	-	-	lipoprotein	67	98.51
45	1	152516	A	G	COD	nonsyn	ATT>ACT	I>T	152193:153237	-	-	ADP-heptose--LPS heptosyltransferase III	328	99.7
16	1	106140	C	T	COD	nonsyn	TGG>TAG	W>*	104344:106810	-	-	diguanylate cyclase	82	100
67	1	1334	C	A	COD	nonsyn	CGT>CTT	R>L	816:2184	-	trmE	tRNA modification GTPase TrmE	120	100
23	1	1933601	G	A	COD	nonsyn	TGG>TAG	W>*	1933563:1934457	+	-	drug/metabolite exporter family protein	108	100
33	1	2445789	C	A	COD	nonsyn	TGT>TTT	C>F	2445631:2446162	-	hpt	hypoxanthine phosphoribosyltransferase	225	98.67
11	1	2680255	C	T	IG	-	-	-	-	-	-	-	266	100
57	P	9157	G	T	COD	syn	TCG>TCT	S>S	8773:9421	+	-	resolvease/recombinase	105	100
28	1	653214	C	T	COD	nonsyn	GTT>ATT	V>I	652797:654156	-	ygdH	hypothetical protein	114	100
69	1	2010969	T	G	COD	syn	CGA>CGC	R>R	2010605:2012096	-	norV	anaerobic nitric oxide reductase flavorubredoxin	72	98.61
50	2	173257	T	G	COD	nonsyn	TAT>TAG	Y>*	173230:174679	+	-	GGDEF domain-containing protein	124	100
67	2	1134396	A	G	COD	syn	TCT>TCC	S>S	1133540:1136201	-	-	beta-hexosaminidase	136	100
14	2	364470	C	A	COD	nonsyn	TTG>TTT	L>F	363002:364505	-	-	hypothetical protein	46	91.3
22	2	1090754	G	A	COD	nonsyn	GGG>GAG	G>E	1090494:1091841	+	guaD	guanine deaminase	27	100
25	2	1291554	A	G	COD	nonsyn	TCG>CCG	S>P	1291344:1294497	-	acrF	multidrug efflux system protein	92	98.91
42	1	666707	C	T	COD	nonsyn	CTT>TTT	L>F	666580:666904	+	-	PTS system cellobiose-specific transporter subunit IIA	48	100
37	1	1146496	G	A	COD	nonsyn	GAA>AAA	E>K	1146375:1147437	+	sohB	periplasmic protease	39	100
49	2	637183	A	G	COD	syn	AAA>AAG	K>K	637048:638431	+	-	ATP-dependent RNA helicase	68	100
2	2	426041	G	A	COD	nonsyn	GGT>AGT	G>S	425332:426385	+	-	hypothetical protein	63	100
39	1	2674016	C	A	COD	nonsyn	GCT>GAT	A>D	2672511:2674461	+	acs	acetyl-CoA synthetase	78	100
67	2	318894	G	T	COD	nonsyn	GCG>GAG	A>E	318310:319744	-	-	amino-acid ABC transporter binding protein	117	99.15
65	2	1103126	G	T	COD	syn	GTC>GTA	V>V	1102864:1103413	-	-	hypothetical protein	254	99.61
45	2	586236	G	A	COD	nonsyn	CCA>TCA	P>S	584520:586347	-	-	multidrug resistance ABC transporter ATP-binding and permease protein	82	100
16	1	825605	G	A	COD	nonsyn	ACT>ATT	T>I	824880:825759	-	ybeX	ion transport protein	52	100
2	1	2266228	T	C	IG	-	-	-	-	-	-	-	96	98.96
12	1	2484998	G	A	COD	syn	CAG>CAA	Q>Q	2484830:2486642	+	yraM	hypothetical protein	121	100
23	1	230082	C	A	COD	nonsyn	GCA>TCA	A>S	229533:230304	-	tpiA	triosephosphate isomerase	151	98.68
23	1	1710640	T	C	IG	-	-	-	-	-	-	-	80	100
10	2	378435	G	T	IG	-	-	-	-	-	-	-	112	100
2	2	1243469	C	A	IG	-	-	-	-	-	-	-	89	100
72	1	1761226	G	A	COD	syn	AAG>AAA	K>K	1760965:1761979	+	purR	DNA-binding transcriptional repressor, hypoxanthine-binding	24	100
50	1	359147	G	A	COD	nonsyn	CCA>TCA	P>S	358298:359576	-	yjcE	cation/proton antiporter	240	99.58
9	1	496272	C	T	COD	nonsyn	ACC>ATC	T>I	495787:497347	+	yceN	hypothetical protein	269	100
49	2	722431	C	A	COD	nonsyn	CGA>CTA	R>L	722405:722771	-	-	hypothetical protein	37	100
31	1	176666	G	C	COD	nonsyn	CGT>GGT	R>G	175292:177545	-	wbfB	WbfB protein	141	100
23	2	403372	T	C	IG	-	-	-	-	-	-	-	71	100
3	2	285305	G	A	IG	-	-	-	-	-	-	-	44	100
70	2	254248	C	A	IG	-	-	-	-	-	-	-	52	100
22	1	1178955	G	A	COD	nonsyn	GGT>AGT	G>S	1177514:1179392	+	-	hypothetical protein	17	100
67	1	213959	C	G	COD	nonsyn	GCC>GGC	A>G	213768:214899	+	rffE	UDP-N-acetyl glucosamine-2-epimerase	139	98.56
69	2	328997	T	G	COD	syn	GGT>GGG	G>G	328853:331712	+	torA	trimethylamine N-oxide (TMAO) reductase I, catalytic subunit	68	100
33	2	923574	C	T	COD	syn	AGC>AGT	S>S	923013:923847	+	-	drug/metabolite exporter family protein	59	96.61
37	1	1177216	G	A	COD	nonsyn	CGT>CAT	R>H	1176029:1177424	+	gadA	glutamate decarboxylase	31	100
42	1	441154	G	T	COD	nonsyn	CTT>ATT	L>I	439339:442213	-	valS	valyl-tRNA synthetase	61	100
37	2	680687	G	T	COD	nonsyn	CAT>AAT	H>N	680420:681650	-	-	hypothetical protein	32	100
26	1	2439654	C	G	COD	nonsyn	GAC>GAG	D>E	2439324:2440200	+	panC	pantoate--beta-alanine ligase	117	99.15
29	1	247162	C	A	COD	syn	GGC>GGA	G>G	247117:247510	+	tusD	sulfur transfer complex subunit TusD	178	100
75	1	65410	G	A	COD	nonsyn	GGT>AGT	G>S	64956:66216	+	rho	transcription termination factor Rho	167	100
72	1	2806721	A	C	COD	nonsyn	AAG>CAG	K>Q	2804704:2807476	+	-	lipoprotein	60	98.33
75	1	1463883	T	C	COD	nonsyn	GTT>GCT	V>A	1463413:1464532	+	potA	putrescine/spermidine ABC transporter ATPase	53	100
3	1	2039561	A	G	COD	syn	CGT>CGC	R>R	2039152:2039623	-	sixA	phosphohistidine phosphatase	56	98.21
49	2	13738	C	A	COD	nonsyn	CCA>ACA	P>T	13290:14469	+	-	chitin-binding protein	126	99.21
45	1	406855	C	T	COD	nonsyn	TCC>TTC	S>F	406466:406958	+	mreD	rod shape-determining protein MreD	226	100
67	1	384126	G	T	COD	nonsyn	ACA>AAA	T>K	382762:384175	-	wcaJ	UDP-glucose lipid carrier transferase	126	99.21
70	2	1105113	G	T	COD	nonsyn	AGA>ATA	R>I	1104943:1106161	+	-	lipoprotein	52	100
57	1	2209507	G	A	COD	nonsyn	GCA>ACA	A>T	2209086:2209830	+	cutC	copper homeostasis protein	72	100
28	1	2686528	C	T	IG	-	-	-	-	-	-	-	190	99.47
75	2	152991	T	G	COD	nonsyn	TAT>TCT	Y>S	152686:153226	-	-	hypothetical protein	100	100
6	1	2373705	G	T	IG	-	-	-	-	-	-	-	131	88.55
67	2	1287312	C	T	COD	syn	GAG>GAA	E>E	1287308:1287788	-	-	hypothetical protein	109	100
57	1	2275069	G	A	COD	syn	CAG>CAA	Q>Q	2274493:2275792	+	malF2	maltose ABC transporter permease	87	100
74	2	1072378	G	T	COD	nonsyn	CAG>AAG	Q>K	1071079:1073116	-	-	VgrG protein	60	100
32	2	32512	A	C	COD	nonsyn	ATG>CTG	M>L	32175:33033	+	-	drug/metabolite exporter family protein	92	100
74	2	550098	C	A	COD	syn	ATC>ATA	I>I	549861:551175	+	-	N-acetylglucosaminyltransferase	38	100
14	2	1238994	G	C	COD	nonsyn	ACT>AGT	T>S	1238791:1239994	-	-	hypothetical protein	74	97.3
26	2	836701	G	A	IG	-	-	-	-	-	-	-	54	100
69	1	2694331	C	T	COD	syn	AAC>AAT	N>N	2694154:2694724	+	csgB	minor curlin subunit, nucleator CsgB	120	100
13	1	375862	C	T	COD	nonsyn	AGT>AAT	S>N	375107:376106	-	-	hypothetical protein	150	98.67
45	1	998979	C	T	COD	nonsyn	CGT>TGT	R>C	996956:1000391	+	ftsK	DNA-binding membrane protein	163	99.39
43	1	456623	A	C	COD	nonsyn	GAT>GAG	D>E	456403:456691	-	yggU	hypothetical protein	22	100
65	1	1884352	G	T	COD	nonsyn	GAG>TAG	E>*	1883277:1884492	+	yfbQ	aminotransferase	210	99.52
28	1	2137421	G	A	COD	nonsyn	CCT>CTT	P>L	2136687:2139177	-	napA	nitrate reductase catalytic subunit	99	100
48	2	268168	G	T	IG	-	-	-	-	-	-	-	82	100
33	2	499701	C	T	COD	nonsyn	GTG>ATG	V>M	499647:500325	-	-	transcriptional regulatory protein	63	95.24
26	2	97481	C	T	COD	nonsyn	CCG>CTG	P>L	97107:98079	+	-	hydrolase/lipase	70	100
70	1	435054	C	A	COD	nonsyn	GAA>TAA	E>*	434223:435153	-	pyrB	aspartate carbamoyltransferase	78	100
22	1	2782493	C	T	IG	-	-	-	-	-	-	-	51	100
2	1	233941	C	A	IG	-	-	-	-	-	-	-	148	100
39	2	1065124	G	A	COD	nonsyn	GCT>ACT	A>T	1064886:1065864	+	fruR	DNA-binding transcriptional regulator FruR	42	100
5	2	445326	G	A	COD	syn	GGC>GGT	G>G	444836:445583	-	-	amino acid transport ATP-binding protein	53	100
33	2	370522	C	T	COD	nonsyn	GTT>ATT	V>I	368974:370978	-	ptrB	oligopeptidase B	58	98.28
10	1	608086	C	T	COD	nonsyn	CTT>TTT	L>F	606363:608298	+	slt	lytic murein transglycosylase, soluble	145	100
61	2	389796	G	T	COD	nonsyn	GCT>GAT	A>D	389728:390508	-	-	DNA polymerase III, epsilon-subunit paralog (3' to 5' exonuclease)	118	100
49	1	653708	C	T	COD	nonsyn	TGT>TAT	C>Y	652797:654156	-	ygdH	hypothetical protein	143	98.6
14	2	685657	G	A	COD	nonsyn	GGC>GAC	G>D	685484:685904	+	-	hypothetical protein	52	100
46	1	1656343	T	C	COD	nonsyn	GAT>GGT	D>G	1655684:1656431	-	-	hypothetical protein	47	97.87
24	2	306676	A	C	COD	nonsyn	GAT>GAG	D>E	305826:307062	-	-	GGDEF domain-containing protein	99	100
29	2	20096	C	A	COD	nonsyn	TCT>TAT	S>Y	19818:20880	+	-	ribosome-associated GTPase	85	100
5	1	199838	G	A	IG	-	-	-	-	-	-	-	36	97.22
69	1	1252521	A	C	COD	nonsyn	ATC>AGC	I>S	1252396:1252855	-	-	23S rRNA methyltransferase	44	100
12	1	1599114	C	A	COD	nonsyn	GCG>GAG	A>E	1598971:1599889	+	rbsK	ribokinase	48	100
26	1	1944914	G	T	COD	nonsyn	AGC>ATC	S>I	1943748:1945119	+	dcuC	C4-dicarboxylate transporter DcuC	67	100
13	1	2071849	C	A	IG	-	-	-	-	-	-	-	137	97.81
45	1	148477	C	G	COD	nonsyn	TCC>TGC	S>C	147863:149843	+	-	phosphoglycerol transferase	263	100
45	2	636964	G	A	IG	-	-	-	-	-	-	-	83	98.8
22	1	259493	C	G	COD	nonsyn	CGC>GGC	R>G	259045:259582	+	rplE	50S ribosomal protein L5	26	100
70	1	1852804	C	A	IG	-	-	-	-	-	-	-	64	100
3	1	10323	T	G	COD	nonsyn	TTT>GTT	F>V	9956:11036	+	recF	recombination protein F	103	99.03
26	1	770478	T	G	COD	syn	GCT>GCG	A>A	769959:771069	+	ribB	3,4-dihydroxy-2-butanone-4-phosphate synthase	75	100
65	1	823896	C	A	COD	nonsyn	GGC>GTC	G>V	823270:824785	-	lnt	apolipoprotein N-acyltransferase	280	98.57
3	1	1231028	C	A	COD	syn	CTC>CTA	L>L	1230053:1231334	+	-	transcriptional regulatory protein	29	96.55
31	2	1212890	G	T	COD	nonsyn	GAA>TAA	E>*	1212466:1213222	+	acfC	accessory colonization factor AcfC	48	97.92
39	1	805049	C	A	COD	nonsyn	TAC>TAA	Y>*	804020:805313	+	yieG	hypothetical protein	69	98.55
26	2	736805	T	C	COD	syn	TCA>TCG	S>S	736183:737008	-	-	cytoplasmic protein	39	100
46	2	471629	C	T	COD	nonsyn	GCT>ACT	A>T	471212:472244	-	tdh	L-threonine 3-dehydrogenase	48	100
37	2	31510	C	T	COD	nonsyn	CCT>CTT	P>L	31172:32060	+	-	AraC family transcriptional regulator	75	97.33
3	2	665124	G	A	IG	-	-	-	-	-	-	-	30	96.67
26	1	1115336	C	A	IG	-	-	-	-	-	-	-	67	98.51
33	2	380674	C	A	COD	nonsyn	CAT>AAT	H>N	380289:381618	+	-	GGDEF domain-containing protein	58	98.28
35	2	308861	C	A	COD	nonsyn	GAT>TAT	D>Y	308441:309398	-	alx	membrane-bound redox modulator that IS induced by high pH	58	100
8	1	1951182	C	T	IG	-	-	-	-	-	-	-	85	100
5	1	2328749	G	A	COD	nonsyn	CCA>TCA	P>S	2328455:2329382	-	rseB	periplasmic negative regulator of sigmaE	97	100
52	2	611343	C	T	COD	nonsyn	CTT>TTT	L>F	610229:611711	+	hsdM	DNA methylase M	112	100
32	2	431667	A	C	COD	nonsyn	TAG>TCG	*>S	431308:431668	+	-	hypothetical protein	66	98.48
52	1	1983516	C	A	COD	nonsyn	GCC>TCC	A>S	1982961:1984131	-	yciM	tetratricopeptide repeat protein	179	97.77
70	1	1027253	C	T	COD	nonsyn	GCA>ACA	A>T	1026707:1029191	-	rnfC	electron transport complex protein RnfC	44	97.73
67	2	751487	G	A	COD	nonsyn	GAT>AAT	D>N	750544:751504	+	-	cytoplasmic protein	90	100
32	2	149538	C	A	COD	nonsyn	GAA>TAA	E>*	148686:150549	-	-	DNA helicase II	99	98.99
23	1	608777	A	C	COD	nonsyn	CTA>CGA	L>R	608688:609201	-	yjjX	NTPase	121	100
69	1	1135871	G	T	COD	syn	GGC>GGA	G>G	1135108:1136116	-	trpD	anthranilate phosphoribosyltransferase	55	98.18
13	1	1730888	C	G	COD	nonsyn	CCT>GCT	P>A	1730065:1731367	+	-	anaerobic C4-dicarboxylate transporter	78	94.87
43	2	1158708	A	G	COD	nonsyn	AAA>GAA	K>E	1157507:1159010	+	sypG	Fis family transcriptional regulator	8	100
8	1	531578	G	A	COD	syn	AAC>AAT	N>N	531562:533590	-	gmr	modulator of RNase II stability	88	100
10	1	1941590	C	G	COD	nonsyn	CGT>GGT	R>G	1941550:1942462	+	metR	DNA-binding transcriptional activator, homocysteine-binding	141	99.29
33	1	437117	T	C	COD	nonsyn	AAC>AGC	N>S	436515:437736	-	sagP	arginine deiminase	105	98.1
10	2	92423	C	T	COD	nonsyn	GGT>GAT	G>D	91890:92985	-	-	transporter	157	100
35	2	604388	C	T	IG	-	-	-	-	-	-	-	25	100
69	1	1455842	G	A	COD	nonsyn	GCA>ACA	A>T	1454602:1456981	+	-	copper-exporting ATPase	37	100
31	2	1302712	G	A	IG	-	-	-	-	-	-	-	97	98.97
53	1	1625017	T	G	COD	syn	CTT>CTG	L>L	1624804:1626703	+	dnaK	molecular chaperone DnaK	34	100
13	1	2628799	G	T	COD	nonsyn	GAT>TAT	D>Y	2627973:2628996	+	yjeK	lysine aminomutase	167	96.41
65	1	1383647	A	C	COD	nonsyn	TTA>TGA	L>*	1382586:1383942	-	-	hypothetical protein	133	100
61	2	1302771	A	G	IG	-	-	-	-	-	-	-	168	100
53	2	1191039	C	A	COD	nonsyn	ACT>AAT	T>N	1190824:1191214	+	-	lipoprotein	57	100
8	1	17197	C	A	COD	nonsyn	ACA>AAA	T>K	16937:19004	+	glyS	glycyl-tRNA synthetase subunit beta	131	100
16	1	1188777	C	A	COD	nonsyn	GAG>TAG	E>*	1188759:1189401	-	-	sulfite-dehydrogenase	29	100
3	1	1588872	T	A	COD	syn	ACA>ACT	T>T	1588565:1588910	-	-	hypothetical protein	29	100
22	1	2119654	T	A	COD	nonsyn	CTA>CAA	L>Q	2118701:2120153	+	-	hypothetical protein	34	100
7	1	1415258	C	A	COD	nonsyn	ATG>ATT	M>I	1414111:1415479	-	yebU	rRNA (cytosine-C(5)-)-methyltransferase RsmF	28	100
49	1	1735687	G	A	COD	nonsyn	GCT>GTT	A>V	1735049:1736006	-	nrfD	formate-dependent nitrite reductase, membrane subunit	89	100
31	1	2013497	G	A	COD	nonsyn	GGG>GAG	G>E	2012283:2013822	+	norR1	anaerobic nitric oxide reductase transcriptional regulator	77	97.4
15	1	1452897	G	T	COD	nonsyn	TGG>TTG	W>L	1452868:1453054	+	ccoQ	cytochrome oxidase component FixQ	47	100
52	1	1707511	T	G	COD	nonsyn	CAG>CCG	Q>P	1705433:1708466	-	ydiJ	FAD-linked oxidoreductase	135	99.26
7	1	1115337	G	T	IG	-	-	-	-	-	-	-	61	98.36
67	1	2535505	C	A	IG	-	-	-	-	-	-	-	155	99.35
23	1	1286983	T	A	COD	nonsyn	GAT>GAA	D>E	1286848:1287211	+	sscR	6-pyruvoyl tetrahydrobiopterin synthase	68	100
26	2	134598	C	A	COD	nonsyn	GAA>TAA	E>*	134322:134694	-	-	lactoylglutathione lyase	65	100
33	1	2100534	C	A	IG	-	-	-	-	-	-	-	130	99.23
2	1	1065673	C	A	COD	nonsyn	AGC>AGA	S>R	1065556:1066102	+	rpoE2	RNA polymerase sigma factor SigZ	63	98.41
45	1	747392	A	G	COD	nonsyn	TCT>CCT	S>P	747170:747980	-	metQ	DL-methionine transporter substrate-binding subunit	170	100
75	2	673186	C	A	COD	nonsyn	TTG>TTT	L>F	672438:673563	-	-	hypothetical protein	51	100
2	2	1076491	C	A	COD	nonsyn	GCG>TCG	A>S	1075666:1076965	-	yihN	transporter	77	100
13	1	749530	A	G	COD	nonsyn	GTT>GCT	V>A	748685:749789	-	metN	DL-methionine transporter ATP-binding subunit	97	100
37	2	193742	C	T	COD	nonsyn	CAA>TAA	Q>*	192232:193864	+	-	methyl-accepting chemotaxis protein	53	100
16	1	1195256	C	A	COD	nonsyn	ACG>AAG	T>K	1194717:1196043	+	-	branched-chain amino acid transport system II carrier protein	36	100
51	2	1217022	G	A	COD	nonsyn	GCA>ACA	A>T	1216448:1217306	+	-	RIO1 protein	48	100
29	2	102533	C	T	COD	nonsyn	GGC>GAC	G>D	102111:103668	-	-	methyl-accepting chemotaxis protein, aerotaxis receptor	102	100
49	2	1283292	C	A	COD	nonsyn	AGT>ATT	S>I	1282720:1283296	-	-	structural protein P5	173	100
35	1	688069	A	C	COD	nonsyn	AAA>CAA	K>Q	687480:688092	+	yfgM	hypothetical protein	59	100
11	1	525191	T	G	COD	nonsyn	ATC>AGC	I>S	524424:525375	+	truB	tRNA pseudouridine synthase B	223	100
69	1	746969	T	C	COD	syn	AAA>AAG	K>K	746377:747091	-	yaeB	hypothetical protein	70	100
65	1	612917	C	T	COD	nonsyn	TCA>TTA	S>L	612195:613170	+	rluD	23S rRNA pseudouridine synthase D	315	99.37
57	2	1041731	T	C	IG	-	-	-	-	-	-	-	70	98.57
16	1	2764790	G	T	COD	nonsyn	GCA>GAA	A>E	2764311:2765346	-	gspK	general secretion pathway protein K	90	100
31	2	267283	C	A	COD	nonsyn	GAT>TAT	D>Y	266818:267940	-	-	SUA5 protein	72	100
39	1	1095070	C	A	COD	nonsyn	CGC>CTC	R>L	1092602:1096124	-	icmF	secretion protein IcmF	39	100
67	1	1294109	C	A	COD	nonsyn	GAG>TAG	E>*	1293305:1294283	-	-	hypothetical protein	87	100
67	1	2326609	C	T	COD	nonsyn	GTA>ATA	V>I	2326081:2327875	-	lepA	GTP-binding protein LepA	160	99.38
9	1	1814763	G	A	COD	nonsyn	CAA>TAA	Q>*	1813332:1814973	-	-	methyl-accepting chemotaxis protein	122	100
52	P	12437	C	A	COD	nonsyn	GAA>TAA	E>*	12395:12488	-	-	hypothetical protein	291	100
6	2	401593	C	A	COD	nonsyn	GAG>TAG	E>*	399121:402172	-	-	acriflavin resistance plasma membrane protein	85	100
22	1	1950939	G	A	COD	nonsyn	CAC>TAC	H>Y	1949742:1951023	-	tyrS	tyrosyl-tRNA synthetase	20	95
50	2	1269543	G	T	COD	nonsyn	GCA>GAA	A>E	1267087:1278502	-	-	hypothetical protein	149	100
42	2	140819	C	A	IG	-	-	-	-	-	-	-	63	100
37	2	1260302	G	T	COD	nonsyn	TGG>TGT	W>C	1260164:1260590	+	-	MarR family transcriptional regulator	57	98.25
10	1	35075	C	A	IG	-	-	-	-	-	-	-	217	100
45	1	1415594	T	G	IG	-	-	-	-	-	-	-	78	100
67	1	2118536	T	G	COD	syn	GTT>GTG	V>V	2117423:2118560	+	-	hypothetical protein	87	98.85
50	2	1221817	C	A	COD	nonsyn	CAA>AAA	Q>K	1221420:1222230	+	-	AraC family transcriptional regulator	101	99.01
57	1	1168892	A	C	IG	-	-	-	-	-	-	-	60	100
11	2	1064300	G	A	COD	nonsyn	GCT>GTT	A>V	1063464:1064601	-	fruB	bifunctional PTS system fructose-specific transporter subunit IIA/HPr protein	141	100
49	1	2030971	C	A	COD	nonsyn	GTT>TTT	V>F	2030290:2031697	-	clcA	chloride channel protein	131	100
16	2	530574	C	A	COD	nonsyn	GAG>GAT	E>D	530387:530957	-	-	hypothetical protein	31	100
8	1	1239075	C	T	COD	nonsyn	CAA>TAA	Q>*	1237913:1239950	+	-	prolyl endopeptidase	48	100
26	2	953991	C	A	COD	nonsyn	GAT>TAT	D>Y	953271:954078	-	-	hypothetical protein	66	100
11	1	1843805	C	A	COD	nonsyn	TGG>TTG	W>L	1843347:1844184	-	-	hypothetical protein	136	100
2	2	458961	C	A	COD	nonsyn	CTA>ATA	L>I	458648:460013	+	-	potassium uptake protein KtrB	59	100
25	1	631936	A	G	IG	-	-	-	-	-	-	-	123	99.19
43	2	526523	C	T	COD	nonsyn	GGC>GAC	G>D	525936:526827	-	-	hypothetical protein	14	100
67	1	1444904	G	A	COD	nonsyn	GCG>GTG	A>V	1443276:1444947	-	-	ATP-dependent protease (Lon-like)	85	100
49	1	1422934	C	A	COD	nonsyn	TCG>TAG	S>*	1422644:1424666	+	prc	carboxy-terminal protease	82	100
25	1	2313866	T	G	COD	nonsyn	ATC>CTC	I>L	2313485:2314619	-	flaF	flagellin	113	100
8	1	1593952	A	G	COD	nonsyn	AAT>GAT	N>D	1593831:1594167	+	-	hypothetical protein	59	100
15	1	1405306	A	C	COD	nonsyn	GAA>GAC	E>D	1404943:1406380	+	ssnA	chlorohydrolase/aminohydrolase	51	100
69	1	2125113	G	T	COD	nonsyn	TCT>TAT	S>Y	2124577:2126584	-	ligA	NAD-dependent DNA ligase LigA	70	100
35	2	953478	T	C	COD	nonsyn	AAT>GAT	N>D	953271:954078	-	-	hypothetical protein	50	100
31	1	868702	C	A	COD	nonsyn	GCT>GAT	A>D	868529:869498	+	hemH	ferrochelatase	57	100
22	1	2432953	G	A	COD	nonsyn	CGT>TGT	R>C	2431762:2434228	-	hrpB	ATP-dependent RNA helicase HrpB	32	100
26	1	2171430	G	C	IG	-	-	-	-	-	-	-	70	100
67	2	372836	T	A	COD	nonsyn	GAT>GTT	D>V	372753:375132	-	-	glucosyl hydrolase precursor	95	100
61	2	614838	T	G	COD	nonsyn	TTT>TTG	F>L	613575:615042	+	-	type I restriction-modification system methylation subunit	114	100
65	1	749869	A	G	IG	-	-	-	-	-	-	-	262	99.62
25	1	1691313	C	T	COD	nonsyn	GAT>AAT	D>N	1689963:1691412	-	-	diguanylate cyclase	56	98.21
15	1	1683611	T	C	IG	-	-	-	-	-	-	-	54	100
11	2	446380	A	G	COD	syn	GGA>GGG	G>G	445831:446884	+	aroG	phospho-2-dehydro-3-deoxyheptonate aldolase	131	100
47	1	522405	C	A	COD	nonsyn	GCT>GAT	A>D	521224:523906	+	infB	translation initiation factor IF-2	88	100
64	1	2136562	G	A	COD	syn	GGC>GGT	G>G	2136138:2136612	-	napB	nitrate reductase, small, cytochrome C550 subunit, periplasmic	178	100
22	1	962218	G	A	COD	nonsyn	CGA>TGA	R>*	961945:962851	-	-	LysR family transcriptional regulator	21	100
61	P	20587	G	A	COD	nonsyn	GGG>GAG	G>E	20069:21086	+	-	hypothetical protein	271	99.63
43	P	16171	T	G	COD	nonsyn	TTA>TGA	L>*	15332:16772	+	-	hypothetical protein	38	94.74
6	1	2126849	A	G	COD	syn	TTA>CTA	L>L	2126675:2127752	-	zipA	cell division protein ZipA	129	100
75	2	657927	A	G	COD	syn	CCA>CCG	P>P	657876:658188	+	yciH	translation initiation factor Sui1	46	100
70	1	2495400	C	G	COD	nonsyn	CCT>GCT	P>A	2495390:2496758	+	degP	serine endoprotease DegP (protease Do), periplasmic	89	98.88
43	1	1255076	A	G	COD	nonsyn	ATT>ACT	I>T	1255053:1257063	-	-	methyl-accepting chemotaxis protein	15	100
35	1	164033	C	T	COD	nonsyn	CCT>CTT	P>L	163860:164919	+	-	mannose-1-phosphate guanylyltransferase	86	98.84
49	P	8599	C	T	COD	syn	CAG>CAA	Q>Q	8379:8628	-	-	hypothetical protein	85	100
45	2	66953	C	A	COD	nonsyn	GCA>GAA	A>E	66129:67527	+	cmtA	fused mannitol-specific PTS enzymes: IIB component/IIC component	175	99.43
33	1	882983	C	A	IG	-	-	-	-	-	-	-	68	100
50	1	199887	A	G	IG	-	-	-	-	-	-	-	6	100

## Sheet: V. cholerae WT
Lineage	Chromosome	Site	AncestralBase	MutatedBase	CODorIG	SYNorNONSYN	AACode	AAChange	Location	Strand	GeneName	Product	Coverage	Consensus
32	1	2191401	T	C	COD	nonsyn	GTA>GCA	V>A	2190625:2192506	+	-	1-deoxy-D-xylulose-5-phosphate synthase	107	100
45	2	773462	C	T	COD	nonsyn	GGT>AGT	G>S	772481:774446	-	-	phosphoglycerol transferase	58	100
19	1	2348315	G	A	COD	nonsyn	CCT>CTT	P>L	2347965:2349279	-	-	isocitrate lyase	43	100
30	2	433509	C	T	IG	-	-	-	-	-	-	-	182	100
30	2	390576	T	G	COD	nonsyn	TTT>GTT	F>V	390206:390641	+	-	acetyltransferase	169	100
48	1	2076455	C	T	COD	syn	GAG>GAA	E>E	2075200:2076871	-	-	glutaminyl-tRNA synthetase	75	100
4	1	415883	G	A	COD	nonsyn	CCA>TCA	P>S	415649:416117	-	-	aspartate carbamoyltransferase regulatory subunit	87	98.85
19	1	1555282	A	C	COD	syn	GGT>GGG	G>G	1545555:1559193	-	rtxA	RTX toxin RtxA	33	100
29	1	1271811	T	C	IG	-	-	-	-	-	-	-	34	100
43	2	212432	A	T	IG	-	-	-	-	-	-	-	138	100
5	1	2835767	G	T	IG	-	-	-	-	-	-	-	41	100
53	1	891597	T	G	COD	nonsyn	GTG>GGG	V>G	890434:892516	+	-	flagellar biosynthesis protein FlhA	119	100
31	2	37454	G	T	COD	nonsyn	CTC>ATC	L>I	37127:38693	-	-	methyl-accepting chemotaxis protein	147	99.32
75	2	119288	C	A	COD	syn	CTC>CTA	L>L	118796:120566	+	-	type VI secretion system protein ImpG	142	100
73	1	2169091	G	A	COD	syn	TAC>TAT	Y>Y	2168802:2170227	-	treB	PTS system trehalose(maltose)-specific transporter subunits IIBC	59	100
39	1	2400237	G	A	IG	-	-	-	-	-	-	-	167	100
31	2	427993	T	G	COD	nonsyn	TTT>TTG	F>L	427357:428215	+	-	membrane-fusion protein	166	99.4
39	1	254586	G	A	COD	nonsyn	CGC>TGC	R>C	254016:255825	-	-	fumarate reductase flavoprotein subunit	143	100
22	1	1810321	G	A	IG	-	-	-	-	-	-	-	41	100
9	2	797914	C	T	COD	nonsyn	GGC>AGC	G>S	797233:798655	-	-	aspartate kinase	99	100
19	1	1739555	C	A	COD	nonsyn	CCC>ACC	P>T	1739041:1739962	+	-	membrane protein LAPB	29	96.55
11	2	113333	T	G	COD	nonsyn	CAG>CCG	Q>P	112170:113883	-	-	ribosomal large subunit pseudouridine synthase A	41	100
45	1	2221572	A	G	IG	-	-	-	-	-	-	-	90	100
28	2	19578	C	T	COD	syn	GGC>GGT	G>G	19263:19782	+	-	Hemolysin co-regulated protein	134	97.76
4	2	294867	A	T	COD	nonsyn	TAC>AAC	Y>N	292326:295191	-	-	glycine dehydrogenase	73	100
5	1	2655538	T	C	COD	nonsyn	TCC>CCC	S>P	2655399:2655837	+	-	Universal stress protein F	47	100
49	1	540987	T	C	COD	syn	AGT>AGC	S>S	540663:542025	+	-	UDP-N-acetylmuramoyl-tripeptide--D-alanyl-D- alanine ligase	75	98.67
10	1	1141818	T	C	COD	syn	GAT>GAC	D>D	1141665:1142727	+	nadA	quinolinate synthetase	109	100
65	1	603133	G	T	IG	-	-	-	-	-	-	-	80	100
23	1	943372	G	T	COD	nonsyn	GAT>TAT	D>Y	942828:944073	+	-	3-oxoacyl-(acyl carrier protein) synthase II	84	100
41	2	913061	G	T	COD	nonsyn	GCT>GAT	A>D	912372:913308	-	-	inner membrane protein YedI	44	97.73
47	1	699007	C	T	COD	nonsyn	GTC>ATC	V>I	696682:699313	-	glnD	PII uridylyl-transferase	126	100
19	2	508194	G	T	IG	-	-	-	-	-	-	-	36	100
48	2	561104	C	T	COD	nonsyn	CAA>TAA	Q>*	561097:561505	+	-	nucleoside diphosphate kinase regulator	62	100
33	1	2291780	A	G	COD	nonsyn	ACC>GCC	T>A	2290669:2291971	+	-	oxaloacetate decarboxylase subunit beta	113	96.46
23	1	1965262	G	A	COD	nonsyn	CCT>TCT	P>S	1965112:1966582	-	-	diguanylate cyclase	102	100
37	1	2234697	C	A	COD	nonsyn	GGT>TGT	G>C	2234472:2235129	-	tagE-1	tagE protein	89	100
33	1	1710492	A	T	COD	nonsyn	TAT>AAT	Y>N	1710414:1711863	-	-	membrane-associated phospholipid phosphatase	111	100
61	2	332459	T	C	COD	syn	TTT>TTC	F>F	332123:332612	+	-	hypothetical protein	141	100
71	2	237351	C	T	COD	nonsyn	GCT>GTT	A>V	237046:239272	+	-	hemolysin	134	100
45	2	139118	C	G	COD	nonsyn	AAC>AAG	N>K	137060:140114	+	-	VgrG protein	72	100
48	1	1306664	C	G	COD	nonsyn	GAC>GAG	D>E	1306274:1307306	+	-	putative multidrug resistance protein	62	100
4	1	1419715	C	T	COD	nonsyn	CCA>TCA	P>S	1419054:1419918	+	-	transcriptional regulator of alpha-acetolactate operon AlsR	82	100
73	1	1287615	G	A	COD	nonsyn	ATG>ATA	M>I	1287168:1288011	+	-	formate transporter	73	100
57	1	2260541	T	C	COD	nonsyn	ATA>GTA	I>V	2260010:2262266	-	tagA	ToxR-activated gene A protein	40	100
23	1	2239289	G	A	COD	syn	TAC>TAT	Y>Y	2238541:2239303	-	-	leader peptidase TcpJ	102	99.02
70	1	2879362	A	G	COD	nonsyn	CAG>CGG	Q>R	2878586:2879867	+	kdtA	3-deoxy-D-manno-octulosonic-acid transferase	87	100
35	1	1615104	T	G	COD	syn	GGT>GGG	G>G	1614474:1615335	+	potB_2	spermidine/putrescine ABC transporter membrane protein	41	100
16	1	430419	T	A	COD	syn	ATT>ATA	I>I	430290:431391	+	-	lipopolysaccharide export system permease	53	100
26	1	503605	T	A	COD	nonsyn	ATC>AAC	I>N	503255:504686	+	-	D-glycero-D-manno-heptose-7-phosphate 1-kinase	103	100
22	1	2574276	G	A	IG	-	-	-	-	-	-	-	65	100
17	1	2143255	A	G	COD	nonsyn	AGT>GGT	S>G	2142054:2143371	+	-	Lipid A core - O-antigen ligase-like RbmD	96	98.96
33	1	310475	C	T	IG	-	-	-	-	-	-	-	144	100
51	2	21009	A	C	COD	nonsyn	CAA>CCA	Q>P	19909:21994	+	-	type VI secretion system secreted protein VgrG	128	98.44
53	1	2151593	T	G	COD	syn	GTA>GTC	V>V	2151016:2152093	-	-	putative polysaccharide biosynthesis protein	107	100
43	1	391362	A	G	COD	nonsyn	ATT>ACT	I>T	390745:391756	-	fbp	fructose-1,6-bisphosphatase	139	100
35	2	51543	C	T	COD	nonsyn	ACC>ATC	T>I	50959:54214	+	-	protease-like protein	47	100
1	1	2010893	G	A	COD	nonsyn	GGC>AGC	G>S	2010316:2011384	+	-	cysteine synthase A	178	98.31
53	1	2862612	G	A	COD	nonsyn	CTT>TTT	L>F	2862408:2862642	-	-	putative acyl carrier protein	80	100
73	1	127706	G	T	IG	-	-	-	-	-	-	-	97	100
31	2	1007292	A	C	COD	nonsyn	GAT>GCT	D>A	1006483:1008448	+	-	glycogen operon protein GlgX	171	100
70	1	2669985	G	A	COD	nonsyn	TCT>TTT	S>F	2669497:2670541	-	-	rod shape-determining protein MreB	78	100
25	1	1983762	G	T	COD	nonsyn	GAG>GAT	E>D	1983054:1984659	+	-	sensor histidine kinase	51	98.04
51	2	619527	G	A	COD	nonsyn	CAA>TAA	Q>*	618612:620154	-	-	solute:Na+ symporter, SSS family protein	115	99.13
8	2	931352	G	T	IG	-	-	-	-	-	-	-	91	98.9
16	1	2560269	G	C	COD	syn	GGC>GGG	G>G	2559533:2560679	-	-	aspartate kinase	60	100
63	2	90407	C	T	COD	nonsyn	GCC>ACC	A>T	90038:91862	-	-	diguanylate cyclase	74	98.65
11	1	2357190	G	A	COD	nonsyn	GCA>GTA	A>V	2357068:2358715	-	-	phosphate transport system permease	52	98.08
49	2	549946	C	A	IG	-	-	-	-	-	-	-	67	100
4	1	143585	T	A	IG	-	-	-	-	-	-	-	85	100
20	1	560115	C	T	COD	nonsyn	CCA>CTA	P>L	559399:562630	+	carB	carbamoyl phosphate synthase large subunit	44	100
16	2	1000222	G	A	COD	nonsyn	ATG>ATA	M>I	998791:1000783	+	-	N-formylglutamate amidohydrolase	59	98.31
19	1	1743553	G	T	IG	-	-	-	-	-	-	-	41	100
16	1	2480223	G	A	COD	nonsyn	GAT>AAT	D>N	2478404:2481794	+	-	sensory box sensor histidine kinase/response regulator	64	100
1	1	948326	G	A	COD	syn	TGA>TAA	*>*	947559:948327	+	-	TatD DNase family protein	206	99.51
73	1	128551	T	C	COD	nonsyn	TCC>CCC	S>P	127974:128598	+	-	YhhN-like protein	63	100
31	1	447963	C	A	COD	nonsyn	ACC>AAC	T>N	447628:448162	+	-	membrane-associated phospholipid phosphatase	151	99.34
70	1	479060	T	G	COD	nonsyn	TCC>GCC	S>A	477997:479290	+	-	diguanylate cyclase	81	97.53
48	1	1708125	T	C	COD	nonsyn	AAC>AGC	N>S	1707709:1708783	-	hppD	4-hydroxyphenylpyruvate dioxygenase	71	100
4	1	676721	G	T	COD	nonsyn	GAA>TAA	E>*	675466:676984	+	-	diguanylate cyclase	76	100
25	2	1068766	G	A	COD	syn	GTC>GTT	V>V	1068642:1070313	-	-	polymerase	44	100
51	1	784521	C	T	IG	-	-	-	-	-	-	-	132	99.24
34	2	752537	C	G	COD	syn	GGG>GGC	G>G	751396:752563	-	-	UDP-glucose 6-dehydrogenase	78	97.44
1	1	711507	C	T	COD	nonsyn	GCG>GTG	A>V	711142:712198	+	lpxD	UDP-3-O-[3-hydroxymyristoyl] glucosamine N-acyltransferase	176	98.3
23	1	83517	C	T	IG	-	-	-	-	-	-	-	90	100
59	1	928260	C	T	COD	syn	GAC>GAT	D>D	926538:929223	+	-	bifunctional acetaldehyde-CoA/alcohol dehydrogenase	109	100
34	1	558222	C	A	IG	-	-	-	-	-	-	-	118	98.31
57	1	290230	C	T	COD	nonsyn	GTT>ATT	V>I	289927:290503	-	-	hypothetical protein	76	100
71	1	181898	G	A	COD	syn	CAG>CAA	Q>Q	181589:182219	+	-	general secretion pathway protein J	116	100
39	1	1067042	T	G	COD	nonsyn	ATC>CTC	I>L	1066133:1067726	-	nhaB	sodium/proton antiporter	161	98.76
17	1	1293424	G	A	COD	nonsyn	GAG>AAG	E>K	1292796:1293921	+	-	alpha-galactosidase	93	100
66	1	629540	C	A	COD	syn	CTG>CTT	L>L	629227:630235	-	-	transcriptional repressor RbsR	91	100
47	2	291748	G	T	COD	syn	GCG>GCT	A>A	291337:292057	+	-	carbonic anhydrase	102	99.02
30	2	86565	C	T	COD	nonsyn	ATG>ATA	M>I	86138:87800	-	-	sulfate permease, SulP family protein	134	99.25
39	1	1858780	C	A	COD	syn	CCC>CCA	P>P	1858519:1859728	+	-	imidazolonepropionase	158	99.37
16	1	954032	A	G	COD	nonsyn	CAT>CGT	H>R	953214:954372	+	-	phospholipase	59	100
61	1	573110	T	G	IG	-	-	-	-	-	-	-	133	100
10	1	2394218	C	T	IG	-	-	-	-	-	-	-	112	100
22	1	213180	C	T	COD	nonsyn	GTT>ATT	V>I	212847:214338	-	-	type II secretory pathway protein	52	100
45	1	1961515	C	T	COD	syn	CTG>CTA	L>L	1961256:1962606	-	-	ATPase, AAA family	93	98.92
30	1	2096637	A	C	IG	-	-	-	-	-	-	-	203	99.51
31	1	1164832	C	T	COD	syn	AAG>AAA	K>K	1164765:1165488	-	-	hypothetical protein	170	99.41
48	1	1779975	T	G	COD	syn	CTA>CTC	L>L	1779947:1781270	-	-	6-phospho-beta-glucosidase	76	98.68
31	1	2670094	C	T	COD	nonsyn	GGT>AGT	G>S	2669497:2670541	-	-	rod shape-determining protein MreB	145	99.31
48	2	746160	G	T	COD	syn	ACC>ACA	T>T	745973:746990	-	-	UDP-glucose 4-epimerase	42	100
63	1	2075664	T	C	COD	nonsyn	AAG>AGG	K>R	2075200:2076871	-	-	glutaminyl-tRNA synthetase	69	100
73	1	2910733	T	C	IG	-	-	-	-	-	-	-	67	100
8	1	1831984	G	A	COD	nonsyn	GAT>AAT	D>N	1831668:1833093	+	sbcB	exonuclease I	90	100
51	2	455424	A	C	COD	nonsyn	TAT>TCT	Y>S	453001:455875	+	-	Type I phosphodiesterase / nucleotide pyrophosphatase	125	99.2
19	1	2413468	G	A	COD	syn	GTC>GTT	V>V	2412408:2413971	-	mviN	MviN protein	33	100
34	1	723890	C	T	COD	syn	GGC>GGT	G>G	723290:724136	+	-	endonuclease/exonuclease/phosphatase	125	99.2
59	1	975591	A	C	COD	nonsyn	GAT>GCT	D>A	975415:976129	+	-	metal-dependent protease	105	100
11	1	524133	C	T	COD	nonsyn	CCC>CTC	P>L	524095:525850	+	recJ	ssDNA exonuclease RecJ	48	100
70	2	843915	G	A	COD	syn	CTG>CTA	L>L	842313:844704	+	-	putative lipase	67	100
34	1	784872	C	T	IG	-	-	-	-	-	-	-	86	93.02
31	1	2761561	C	A	COD	syn	GGC>GGA	G>G	2761171:2762059	+	-	permease	145	99.31
1	2	269513	C	T	IG	-	-	-	-	-	-	-	198	99.49
17	1	1856713	T	C	COD	syn	CGT>CGC	R>R	1856641:1857589	+	-	hypothetical protein	103	99.03
33	1	1056350	C	T	COD	nonsyn	GCC>GTC	A>V	1055703:1056399	+	-	orotidine 5'-phosphate decarboxylase	90	98.89
59	1	2185470	C	T	IG	-	-	-	-	-	-	-	99	100
37	2	860250	G	A	COD	nonsyn	GCA>ACA	A>T	859883:860960	+	-	choloylglycine hydrolase	97	100
28	1	1722590	G	A	COD	nonsyn	GCA>ACA	A>T	1721890:1722862	+	-	putative tricarboxylic transport TctC	118	95.76
35	1	456684	G	C	IG	-	-	-	-	-	-	-	61	100
43	2	44385	G	A	COD	syn	TTC>TTT	F>F	43559:44777	-	-	serine/threonine transporter SstT	128	100
59	2	102675	G	A	COD	nonsyn	GTC>ATC	V>I	102641:103865	+	-	endo-1,4-beta-xylanase	103	100
17	1	2160594	G	T	IG	-	-	-	-	-	-	-	99	100
23	2	604148	G	A	COD	nonsyn	GAA>AAA	E>K	603832:604825	+	-	LacI family sucrose operon transcriptional repressor	82	100
65	2	379637	G	C	IG	-	-	-	-	-	-	-	53	100
26	1	418358	G	T	IG	-	-	-	-	-	-	-	128	100
29	1	589230	T	G	COD	nonsyn	GAT>GAG	D>E	588996:591354	+	-	aerobic respiration control sensor protein ArcB	37	97.3
71	1	357835	G	A	COD	nonsyn	CGC>CAC	R>H	357623:358163	+	rplE	50S ribosomal protein L5	140	100
75	2	987203	G	A	COD	syn	CGC>CGT	R>R	987031:987490	-	-	MarR family transcriptional regulator	137	100
47	1	1373891	G	A	COD	syn	AGC>AGT	S>S	1373545:1374184	-	-	putative outer membrane protein	168	100
35	1	344300	C	T	COD	nonsyn	GCA>GTA	A>V	343923:345222	+	-	adenylosuccinate synthetase	57	98.25
33	1	127453	G	T	IG	-	-	-	-	-	-	-	118	100
63	2	621301	C	T	COD	nonsyn	ACA>ATA	T>I	620492:621788	+	-	sugar transporter family protein	61	100
68	2	567791	T	C	COD	nonsyn	AAG>AGG	K>R	567336:567990	-	folE	GTP cyclohydrolase I	52	98.08
9	1	400693	C	T	COD	syn	CCG>CCA	P>P	399840:401202	-	-	magnesium transporter	167	98.2

## Sheet: V. fischeri mut
Lineage	Chromosome	Site	AncestralBase	MutatedBase	CODorIG	SYNorNONSYN	AACode	AAChange	Location	Strand	GeneName	Product	Coverage	Consensus
29	2	279744	C	T	IG	-	-	-	-	-	-	-	60	100
29	2	786602	T	C	COD	nonsyn	TAC>TGC	Y>C	782757:789201	-	-	hypothetical protein	36	100
36	1	407624	C	T	COD	nonsyn	GCC>GTC	A>V	407562:409032	+	rng	ribonuclease G	182	99.45
1	1	2293841	G	A	COD	nonsyn	GCA>ACA	A>T	2293594:2295064	+	-	sodium-linked D-alanine glycine permease	131	98.47
36	1	2671613	T	C	COD	nonsyn	GTA>GCA	V>A	2669829:2671662	+	-	cyclic nucleotide binding protein/CBS domain-containing proteins	179	100
45	1	1113544	A	G	COD	nonsyn	TTC>CTC	F>L	1113064:1115149	-	dinG	ATP-dependent DNA helicase DinG	77	100
34	1	2245055	A	G	COD	syn	TTA>CTA	L>L	2244818:2245268	-	-	hypothetical protein	126	99.21
26	2	722328	T	C	COD	syn	AAA>AAG	K>K	721571:722393	-	-	hypothetical protein	69	97.1
11	1	2564199	T	C	COD	nonsyn	AAT>AGT	N>S	2563927:2565385	-	astD	succinylglutamic semialdehyde dehydrogenase	114	98.25
18	1	658152	T	C	COD	syn	AAA>AAG	K>K	656045:658292	-	-	hypothetical protein	93	98.92
44	1	447215	A	G	COD	nonsyn	TTT>TCT	F>S	446799:447276	-	-	hypothetical protein	207	99.03
4	1	2374300	T	C	IG	-	-	-	-	-	-	-	96	98.96
34	1	607927	C	T	COD	nonsyn	CAA>TAA	Q>*	606363:608298	+	slt	lytic murein transglycosylase, soluble	174	98.85
45	1	26957	G	A	COD	syn	GGC>GGT	G>G	26572:28750	-	fadB	multifunctional fatty acid oxidation complex subunit alpha	132	99.24
36	1	680375	A	G	COD	nonsyn	AAA>GAA	K>E	679972:681259	+	pepB	aminopeptidase	134	100
28	1	2495493	C	T	COD	nonsyn	CAA>TAA	Q>*	2495390:2496758	+	degP	serine endoprotease DegP (protease Do), periplasmic	206	99.51
12	1	1712437	G	A	COD	nonsyn	GCT>GTT	A>V	1711802:1712498	-	-	GntR family transcriptional regulator	82	100
43	1	1666984	A	G	IG	-	-	-	-	-	-	-	107	100
11	1	646249	A	G	COD	nonsyn	ATG>GTG	M>V	645165:646266	+	mltA	murein transglycosylase A	110	100
18	2	1131299	T	C	COD	syn	AGT>AGC	S>S	1131056:1132613	+	yidJ	sulfatase/phosphatase	90	100
44	1	2430303	G	A	COD	nonsyn	GCG>GTG	A>V	2429365:2431738	-	mrcB	bifunctional glycosyl transferase and transpeptidase	234	98.72
37	2	380123	A	G	COD	syn	GAA>GAG	E>E	378968:380300	+	-	GGDEF domain-containing protein	95	100
19	1	2571531	G	A	COD	nonsyn	GCT>GTT	A>V	2571337:2572168	-	dam	DNA adenine methylase	174	98.85
1	2	904407	G	A	COD	nonsyn	CAA>TAA	Q>*	903837:904500	-	-	permease	93	100
43	1	2540423	A	G	COD	nonsyn	GTT>GCT	V>A	2539011:2540733	-	ilvI	acetolactate synthase 3 catalytic subunit	255	99.22
27	1	1911129	C	T	COD	nonsyn	GAA>AAA	E>K	1909548:1913670	-	-	latent nuclear antigen	73	100
18	2	616958	C	T	COD	nonsyn	CGC>TGC	R>C	616264:619258	+	-	type I restriction-modification system restriction subunit	56	100
18	1	462520	A	G	COD	syn	AGT>AGC	S>S	462315:463263	-	gshB	glutathione synthetase	127	100
19	1	2862750	A	G	COD	syn	TTA>CTA	L>L	2862051:2863122	-	-	peptidoglycan binding domain-containing protein	192	100
35	1	609282	A	G	COD	nonsyn	GTA>GCA	V>A	609223:610402	-	pheA	bifunctional chorismate mutase P/prephenate dehydratase	144	98.61
12	1	2257278	G	A	COD	nonsyn	GCA>GTA	A>V	2256961:2258197	-	-	hypothetical protein	103	100
37	2	168175	A	G	COD	syn	GGA>GGG	G>G	166789:168292	+	rhlE	RNA helicase	108	99.07
21	1	153322	C	T	IG	-	-	-	-	-	-	-	160	98.12
29	2	1040421	T	C	COD	syn	TTA>TTG	L>L	1040297:1041668	-	vmrA	multidrug efflux pump VmrA	65	100
27	1	1205688	T	C	COD	syn	ACA>ACG	T>T	1205129:1207136	-	-	methyl-accepting chemotaxis protein	87	100
43	2	876812	C	T	COD	nonsyn	GCC>ACC	A>T	875894:876839	-	-	ferrichrome-binding protein	111	98.2
43	1	1746013	T	C	COD	nonsyn	GTT>GCT	V>A	1745609:1746287	+	sanA	SanA protein	140	100
34	2	356089	A	G	COD	syn	GCT>GCC	A>A	355821:356634	-	-	GGDEF domain-containing protein	116	100
43	1	1982848	C	T	COD	nonsyn	ATG>ATA	M>I	1982145:1982850	-	pyrF	orotidine 5'-phosphate decarboxylase	125	100
4	1	2222224	G	A	COD	nonsyn	CCT>TCT	P>S	2221951:2222644	-	phoB	DNA-binding response regulator in two-component regulatory system with PhoR	83	100
26	2	259655	T	C	COD	nonsyn	GTT>GCT	V>A	259347:260862	+	glpK	glycerol kinase	88	100
36	2	106524	G	A	COD	syn	GGC>GGT	G>G	106202:106850	-	ynjD	ABC transporter ATP-binding protein	102	98.04
27	2	852636	T	C	COD	nonsyn	GTC>GCC	V>A	851632:853486	+	-	peptide-methionine (S)-S-oxide reductase	71	100
34	2	173795	C	T	COD	nonsyn	CAA>TAA	Q>*	173230:174679	+	-	GGDEF domain-containing protein	147	97.96
28	2	711407	A	G	COD	syn	GCT>GCC	A>A	711244:711625	-	-	hypothetical protein	175	100
4	1	686412	A	G	COD	nonsyn	GAA>GGA	E>G	686200:687469	+	hisS	histidyl-tRNA synthetase	76	98.68
27	1	2533800	T	C	IG	-	-	-	-	-	-	-	73	98.63
29	1	2738836	T	C	IG	-	-	-	-	-	-	-	103	97.09
28	2	906798	T	C	COD	syn	GAA>GAG	E>E	906080:907298	-	glgC	glucose-1-phosphate adenylyltransferase	192	100
26	1	2458498	A	G	COD	syn	AGA>AGG	R>R	2456926:2458615	+	pilB	pilus assembly protein PilB	85	100
21	1	1243270	C	T	COD	nonsyn	GAC>AAC	D>N	1242889:1244377	-	yhiP	transporter	163	100
26	1	2386592	C	T	COD	nonsyn	CCT>TCT	P>S	2386003:2387023	+	rsmC	16S rRNA m2G1207 methylase	128	99.22
11	1	706994	G	A	COD	syn	GGC>GGT	G>G	706768:708046	-	-	proton/sodium-glutamate symport protein	124	100
44	2	920392	G	A	IG	-	-	-	-	-	-	-	47	100
26	1	420201	T	C	COD	nonsyn	CAT>CGT	H>R	420157:420601	-	ptsN	sugar-specific enzyme IIA component of PTS	111	99.1
45	2	1181517	T	C	IG	-	-	-	-	-	-	-	120	97.5
27	2	769038	A	G	COD	syn	TGT>TGC	C>C	768230:769550	-	-	GGDEF domain-containing protein	85	100
37	1	1505419	C	T	COD	nonsyn	GGC>AGC	G>S	1503535:1506391	-	fdnG	formate dehydrogenase N subunit alpha	88	98.86
21	1	2804033	T	C	COD	nonsyn	ACA>GCA	T>A	2803613:2804477	-	-	hypothetical protein	259	100
4	2	669864	T	C	COD	nonsyn	CAC>CGC	H>R	669604:671161	-	pntA	NAD(P) transhydrogenase subunit alpha	62	98.39
43	1	407694	C	T	COD	syn	GGC>GGT	G>G	407562:409032	+	rng	ribonuclease G	178	98.31
18	2	448624	A	G	IG	-	-	-	-	-	-	-	61	96.72
44	1	2036620	G	A	COD	nonsyn	ACT>ATT	T>I	2035925:2037011	-	aroC	chorismate synthase	194	99.48
34	1	372950	A	G	COD	nonsyn	TAT>CAT	Y>H	372767:373901	-	-	glycosyltransferase	142	98.59
19	1	2134011	T	C	COD	syn	GGA>GGG	G>G	2133881:2134274	-	-	hypothetical protein	93	100
26	1	1625382	A	G	COD	nonsyn	GAC>GGC	D>G	1624804:1626703	+	dnaK	molecular chaperone DnaK	62	100
45	2	569214	A	G	COD	syn	TCT>TCC	S>S	568496:569942	-	pykA	pyruvate kinase II	76	100
43	1	2041478	T	C	COD	syn	TGT>TGC	C>C	2039867:2042645	+	ptrA	protease III	150	100
28	1	873657	C	T	COD	nonsyn	CAA>TAA	Q>*	873371:875726	+	lon	DNA-binding ATP-dependent protease Lon (La)	158	100
27	1	908047	A	G	COD	nonsyn	ATT>GTT	I>V	907383:908256	+	sucD	succinyl-CoA synthetase subunit alpha	106	97.17
44	1	2118097	T	C	COD	nonsyn	GTA>GCA	V>A	2117423:2118560	+	-	hypothetical protein	224	99.11
35	1	2074992	G	A	COD	syn	CTC>CTT	L>L	2074970:2075840	-	fliP	flagellar biosynthesis protein FliP	159	100
4	2	607130	C	T	IG	-	-	-	-	-	-	-	68	100
29	1	865214	A	T	COD	nonsyn	GAT>GAA	D>E	864529:865411	-	toxR	transcriptional activator ToxR	58	100
27	1	233780	G	A	IG	-	-	-	-	-	-	-	104	99.04
4	1	1315309	C	T	COD	nonsyn	CTT>TTT	L>F	1314372:1317450	+	-	acriflavin resistance plasma membrane protein	59	100
43	1	872997	A	G	COD	syn	GAA>GAG	E>E	871953:873240	+	clpX	ATP-dependent protease ATP-binding subunit ClpX	164	100
45	1	1250675	T	C	COD	nonsyn	TTG>TCG	L>S	1249263:1251153	+	-	hypothetical protein	93	98.92
28	1	2778887	G	A	COD	syn	GAG>GAA	E>E	2776991:2778950	+	yicH	hypothetical protein	214	100
11	1	561620	A	G	COD	syn	TTT>TTC	F>F	561382:562063	-	phoP	two component system DNA-binding response regulator	80	100
19	2	758956	G	A	COD	nonsyn	GCT>ACT	A>T	758175:760167	+	tktB	transketolase	54	100
29	1	1746772	G	A	COD	syn	GGC>GGT	G>G	1746342:1747674	-	-	diguanylate cyclase	26	100
45	1	2292415	T	C	COD	syn	CTA>CTG	L>L	2291601:2292936	-	cadB	lysine/cadaverine antiporter	202	100
4	1	1082483	C	T	COD	nonsyn	GCT>ACT	A>T	1082030:1085192	-	-	ClC family chloride transporter	70	100
19	1	232405	A	G	COD	nonsyn	TAC>CAC	Y>H	232009:233017	-	glpX	fructose 1,6-bisphosphatase II	162	100
12	1	1036374	A	G	IG	-	-	-	-	-	-	-	64	100
4	1	1409655	C	T	IG	-	-	-	-	-	-	-	68	97.06
18	1	662980	T	C	COD	syn	CGT>CGC	R>R	662464:663820	+	-	PTS system, cellobiose-utilization IIC component	105	98.1
26	1	1871073	G	A	COD	nonsyn	CCG>TCG	P>S	1870947:1871388	-	-	hypothetical protein	83	98.8
37	1	1430232	A	G	COD	syn	AAA>AAG	K>K	1428696:1433535	+	-	NAD-specific glutamate dehydrogenase	60	100
26	1	1548233	A	G	COD	nonsyn	GAT>GGT	D>G	1548081:1548264	+	-	hypothetical protein	88	100
36	2	530079	A	G	COD	syn	TAT>TAC	Y>Y	526916:530372	-	mfd	transcription-repair coupling factor	66	100
27	1	832122	A	G	IG	-	-	-	-	-	-	-	50	100
1	1	1383832	T	C	COD	syn	GGA>GGG	G>G	1382586:1383942	-	-	hypothetical protein	72	98.61
21	1	2277117	G	A	COD	nonsyn	GGT>AGT	G>S	2276705:2277842	+	malK2	maltose ABC transporter ATP-binding protein	213	100
2	2	42309	C	T	COD	nonsyn	GCT>ACT	A>T	42108:43449	-	uhpC	regulatory protein UhpC	80	97.5
29	2	1187038	A	G	COD	nonsyn	GTG>GCG	V>A	1186673:1188161	-	-	sulfate transporter	52	100
28	1	1717540	T	C	COD	syn	CCT>CCC	P>P	1717249:1717999	+	aapP	amino-acid transporter ATPase	186	98.39
12	1	526898	C	T	COD	nonsyn	GCA>GTA	A>V	526146:528276	+	pnp	polynucleotide phosphorylase	89	100
45	1	2348853	G	C	COD	nonsyn	TCA>TGA	S>*	2348809:2349481	-	nfo	endonuclease IV	155	100
34	1	2349070	G	A	COD	nonsyn	CCC>TCC	P>S	2348809:2349481	-	nfo	endonuclease IV	143	98.6
26	2	888539	T	C	COD	nonsyn	ATA>ATG	I>M	887938:888784	-	-	proline iminopeptidase	86	100
21	1	1351763	C	T	COD	syn	GGC>GGT	G>G	1351727:1352198	+	infC	protein chain initiation factor IF-3	79	94.94
27	1	1234975	T	C	COD	nonsyn	TTT>CTT	F>L	1234818:1235421	+	-	acetyltransferase	75	98.67
21	2	995881	G	A	COD	nonsyn	CAT>TAT	H>Y	992698:996433	-	-	cellulose synthase operon C protein	182	96.7
34	1	521083	A	G	COD	syn	GAA>GAG	E>E	519712:521200	+	nusA	transcription elongation factor NusA	156	100
45	1	32054	T	A	IG	-	-	-	-	-	-	-	105	80.95
18	1	434588	G	A	COD	nonsyn	GCT>GTT	A>V	434223:435153	-	pyrB	aspartate carbamoyltransferase	113	99.12
29	2	521292	T	C	COD	syn	CCA>CCG	P>P	520709:521762	-	hutG	formimidoylglutamase	29	100
35	1	1456724	A	G	COD	nonsyn	ACT>GCT	T>A	1454602:1456981	+	-	copper-exporting ATPase	96	100
26	1	238691	C	T	COD	nonsyn	GCC>ACC	A>T	238451:240383	-	yheS	ABC transporter ATP-binding protein	80	95
12	1	706304	C	T	COD	syn	AGC>AGT	S>S	706097:706697	+	-	periplasmic protein disulfide isomerase, DsbA-like protein	69	98.55
18	1	931955	A	G	COD	nonsyn	ATC>GTC	I>V	931555:932284	+	-	hypothetical protein	62	96.77
4	1	1588615	A	G	COD	nonsyn	GTG>GCG	V>A	1588565:1588910	-	-	hypothetical protein	63	98.41
34	2	992007	T	C	COD	syn	ATT>ATC	I>I	991827:992679	+	-	AraC family transcriptional regulator	143	97.2
37	2	247	G	A	IG	-	-	-	-	-	-	-	116	100
18	1	1736101	C	T	COD	syn	GCG>GCA	A>A	1736007:1736694	-	nfrC	formate-dependent nitrite reductase, 4Fe4S subunit	80	97.5
2	1	1769082	A	G	COD	syn	TTA>CTA	L>L	1768554:1771665	-	-	acriflavin resistance plasma membrane protein	118	100
12	1	2190394	C	T	COD	nonsyn	GAA>AAA	E>K	2190130:2190862	-	pyrH	uridylate kinase	57	100
1	1	2863166	G	A	IG	-	-	-	-	-	-	-	114	99.12
35	1	587464	C	T	COD	nonsyn	GCA>GTA	A>V	587009:588140	+	oadB	oxaloacetate decarboxylase subunit beta	144	97.22
11	2	848177	T	C	COD	nonsyn	ACG>GCG	T>A	847526:849074	-	tyrR	DNA-binding transcriptional regulator, tyrosine-binding	99	100
18	2	423777	C	T	COD	syn	GGC>GGT	G>G	423315:424194	+	-	hypothetical protein	67	98.51
44	2	67731	A	G	COD	nonsyn	AAG>GAG	K>E	67577:68849	+	yggP	dehydrogenase	199	100
34	2	462072	T	C	COD	nonsyn	AAA>GAA	K>E	462021:462477	-	-	cytochrome c'	138	99.28
45	1	2060905	T	C	COD	nonsyn	GAT>GGT	D>G	2060141:2061200	-	-	chemotaxis coupling protein	131	99.24
29	1	2189643	A	T	COD	nonsyn	GAT>GAA	D>E	2189537:2190095	-	frr	ribosome recycling factor	70	98.57
26	1	1144005	A	G	IG	-	-	-	-	-	-	-	100	100
28	1	1239850	C	T	COD	nonsyn	GCC>GTC	A>V	1237913:1239950	+	-	prolyl endopeptidase	245	99.59
29	1	1711118	A	G	COD	syn	AAA>AAG	K>K	1710833:1711523	+	-	transcriptional regulator SyrB	43	97.67
28	2	243845	C	T	COD	nonsyn	CCT>CTT	P>L	243459:244245	+	-	tungstate-binding protein precursor	183	100
18	1	26290	T	C	COD	syn	TTA>TTG	L>L	25395:26625	-	fadA	3-ketoacyl-CoA thiolase	174	99.43
45	1	1840865	T	C	COD	syn	CGT>CGC	R>R	1840760:1841708	+	dusC	tRNA-dihydrouridine synthase C	121	100
2	1	528989	A	G	COD	nonsyn	GAA>GGA	E>G	528396:529380	+	nlpI	lipoprotein NlpI	156	100
35	2	988840	T	C	COD	syn	GAA>GAG	E>E	988821:989463	-	-	chromosome partitioning protein ParA	95	97.89
27	1	281897	C	T	COD	nonsyn	GGT>AGT	G>S	281054:282029	-	-	hypothetical protein	142	100
18	2	869267	T	C	COD	nonsyn	CAG>CGG	Q>R	868965:870138	-	-	short chain dehydrogenase	81	100
36	2	698411	T	C	IG	-	-	-	-	-	-	-	110	99.09
1	1	2011536	C	T	COD	syn	TTG>TTA	L>L	2010605:2012096	-	norV	anaerobic nitric oxide reductase flavorubredoxin	120	100
45	1	1424851	A	G	COD	nonsyn	AAC>AGC	N>S	1424717:1425461	+	-	hypothetical protein	51	100
45	1	1930342	A	G	COD	syn	TTA>CTA	L>L	1928641:1930600	-	yoaA	hypothetical protein	91	98.9
18	1	696927	C	T	COD	nonsyn	GCT>GTT	A>V	695665:697219	+	guaA	GMP synthase	153	100
18	2	790896	G	A	COD	nonsyn	GGC>GAC	G>D	790264:792298	+	-	diguanylate phosphodiesterase	64	96.88
19	1	1227184	C	T	COD	nonsyn	GCA>GTA	A>V	1226816:1227719	+	murQ	N-acetylmuramic acid 6-phosphate etherase	91	96.7
26	1	1840722	T	C	IG	-	-	-	-	-	-	-	142	100
44	1	2028346	A	G	IG	-	-	-	-	-	-	-	135	100
21	1	1004514	A	G	IG	-	-	-	-	-	-	-	137	100
43	1	2029791	T	C	COD	nonsyn	TTG>TCG	L>S	2029696:2030308	+	-	hypothetical protein	206	100
44	1	1041291	A	G	IG	-	-	-	-	-	-	-	195	100
12	1	758404	C	T	IG	-	-	-	-	-	-	-	71	100
43	1	1331324	G	A	COD	nonsyn	GAA>AAA	E>K	1330957:1332190	+	yfaY	competence-damage protein	94	100
43	2	184909	C	G	COD	nonsyn	CTA>GTA	L>V	183387:185148	+	iucC	aerobactin siderophore biosynthesis protein IucC	166	100
34	1	2692731	T	C	COD	syn	GAA>GAG	E>E	2692394:2692796	-	csgF	curli assembly protein CsgF	165	100
35	1	2177157	T	C	COD	syn	GAA>GAG	E>E	2174354:2177834	-	dnaE	DNA polymerase III subunit alpha	136	100
37	2	1293682	T	C	COD	syn	TTA>TTG	L>L	1291344:1294497	-	acrF	multidrug efflux system protein	102	100
44	2	1059992	T	C	COD	syn	GGA>GGG	G>G	1059424:1060039	-	-	threonine efflux protein	174	100
29	2	459500	T	C	COD	syn	AGT>AGC	S>S	458648:460013	+	-	potassium uptake protein KtrB	57	98.25
29	1	265540	A	G	COD	syn	GCA>GCG	A>A	265468:266458	+	rpoA	DNA-directed RNA polymerase subunit alpha	74	98.65
19	1	123515	C	T	COD	nonsyn	GCT>ACT	A>T	122441:124565	-	spoT	bifunctional (p)ppGpp synthetase II/ guanosine-3',5'-bis pyrophosphate 3'-pyrophosphohydrolase	120	99.17
36	2	1325396	T	C	COD	syn	AGA>AGG	R>R	1325197:1327327	-	ypfI	hydrolase	113	100
4	1	2763289	G	A	COD	nonsyn	TCA>TTA	S>L	2763089:2764343	-	gspL	general secretion pathway protein L	83	97.59
29	1	2619048	T	C	COD	syn	CAA>CAG	Q>Q	2618729:2619275	-	orn	oligoribonuclease	89	98.88
26	2	920751	G	A	COD	nonsyn	ACA>ATA	T>I	920692:921262	-	tag	3-methyl-adenine DNA glycosylase I	90	100
45	1	2554596	T	C	COD	nonsyn	GAT>GGT	D>G	2553511:2554759	-	maeB	bifunctional malic enzyme oxidoreductase/ phosphotransacetylase	132	99.24
26	1	2133468	A	G	COD	nonsyn	ATC>ACC	I>T	2132893:2133799	-	yfeX	hypothetical protein	90	100
43	1	2300481	A	G	COD	nonsyn	ATT>GTT	I>V	2299565:2300798	+	dcuB	anaerobic C4-dicarboxylate transporter	213	99.06
37	1	2410205	G	A	COD	nonsyn	GCT>GTT	A>V	2409534:2410764	-	amtB	ammonium transporter	136	95.59
21	2	138314	C	T	COD	nonsyn	GCT>ACT	A>T	137699:138776	-	-	hypothetical protein	249	98.39
37	1	227202	A	G	COD	syn	GAA>GAG	E>E	227163:227454	+	groES	co-chaperonin GroES	191	100
28	2	103016	A	G	COD	nonsyn	GTG>GCG	V>A	102111:103668	-	-	methyl-accepting chemotaxis protein, aerotaxis receptor	179	100
26	1	1175445	A	G	COD	syn	TTA>TTG	L>L	1174857:1175754	+	-	transcriptional regulator	80	100
43	2	277433	C	T	COD	syn	GTG>GTA	V>V	276502:277870	-	glpB	anaerobic glycerol-3-phosphate dehydrogenase subunit B	162	100
29	2	331647	T	C	COD	nonsyn	TAT>CAT	Y>H	328853:331712	+	torA	trimethylamine N-oxide (TMAO) reductase I, catalytic subunit	43	100
34	1	1467928	T	C	COD	nonsyn	ATG>ACG	M>T	1467503:1468547	+	potD1	polyamine transporter binding protein	119	100
43	1	681744	A	G	COD	nonsyn	TAC>TGC	Y>C	681547:681982	+	ndk	nucleoside diphosphate kinase	175	98.29
43	2	396052	C	T	COD	nonsyn	ACA>ATA	T>I	395576:396629	+	galT	galactose-1-phosphate uridylyltransferase	182	100
1	2	288444	T	C	COD	nonsyn	ACC>GCC	T>A	287877:288489	-	-	malate synthase	87	100
44	1	1560893	G	A	COD	nonsyn	GCA>GTA	A>V	1560192:1561785	-	abgT	aminobenzoyl-glutamate transporter	214	99.53
36	1	951361	C	A	COD	nonsyn	ACT>AAT	T>N	950504:952052	+	ymdC	hydrolase	159	100
1	2	1084887	T	C	COD	nonsyn	AAT>AGT	N>S	1084108:1085041	-	-	LysR family transcriptional regulator	104	100
45	1	1841149	T	C	COD	nonsyn	GTA>GCA	V>A	1840760:1841708	+	dusC	tRNA-dihydrouridine synthase C	101	98.02
26	1	2470697	T	C	COD	nonsyn	AAT>AGT	N>S	2470188:2470959	-	ftsQ	cell division protein FtsQ	118	100
19	1	2520763	G	A	COD	nonsyn	TGC>TAC	C>Y	2520536:2521760	+	cca	multifunctional tRNA nucleotidyl transferase/2'3'-cyclic phosphodiesterase/2'nucleotidase/phosphatase	115	98.26
21	1	1899145	T	C	COD	syn	CAA>CAG	Q>Q	1897971:1900098	-	dnaX	DNA polymerase III subunits gamma and tau	208	99.04
4	1	564306	C	T	COD	nonsyn	GGA>AGA	G>R	562176:564522	-	-	hypothetical protein	80	98.75
19	1	2297671	T	C	COD	syn	GGA>GGG	G>G	2297304:2297730	-	-	hypothetical protein	128	100
27	2	565371	A	G	COD	syn	AAA>AAG	K>K	565068:566073	+	-	soluble lytic murein transglycosylase	98	100
27	1	961473	A	G	COD	syn	GCT>GCC	A>A	961322:961859	-	-	hypothetical protein	105	100
29	1	414806	C	T	COD	syn	CTA>TTA	L>L	413839:415285	+	tldD	peptidase	86	100
4	1	1240136	A	G	IG	-	-	-	-	-	-	-	99	100
28	1	1773770	A	G	IG	-	-	-	-	-	-	-	190	100
4	2	992310	A	G	COD	syn	GTA>GTG	V>V	991827:992679	+	-	AraC family transcriptional regulator	66	100
34	1	2155806	G	A	COD	nonsyn	ATG>ATA	M>I	2154975:2156196	+	uraA	uracil transporter	146	99.32
19	1	721310	C	T	COD	nonsyn	ACG>ATG	T>M	721173:721659	+	-	transcription elongation factor	113	100
29	1	2616626	T	C	COD	nonsyn	GTT>GCT	V>A	2616096:2617212	+	yjeS	Fe-S electron transport protein	111	98.2
21	1	889269	A	G	COD	nonsyn	AAG>GAG	K>E	889208:890867	+	glnS	glutaminyl-tRNA synthetase	245	99.18
27	2	423888	T	C	COD	syn	ATT>ATC	I>I	423315:424194	+	-	hypothetical protein	107	99.07
4	1	749667	A	G	COD	syn	ATT>ATC	I>I	748685:749789	-	metN	DL-methionine transporter ATP-binding subunit	86	100
26	1	376648	A	G	COD	syn	GAT>GAC	D>D	376098:377478	-	-	hypothetical protein	147	100
1	1	324603	T	C	COD	syn	AGT>AGC	S>S	324393:325044	+	-	opacity associated protein OapA	101	100
1	1	2704126	A	G	IG	-	-	-	-	-	-	-	116	100
18	1	1056225	T	C	COD	syn	GGT>GGC	G>G	1054908:1056261	+	tolB	translocation protein TolB	95	98.95
11	1	2787166	T	C	COD	nonsyn	GAC>GGC	D>G	2787014:2789057	-	prlC	oligopeptidase A	69	100
43	1	2747211	A	G	COD	syn	CCT>CCC	P>P	2747024:2747567	-	ubiC	chorismate--pyruvate lyase	274	99.64
18	2	820943	T	C	COD	nonsyn	ATC>ACC	I>T	820809:821280	+	-	hypothetical protein	97	100
19	1	409797	T	C	COD	nonsyn	TAT>CAT	Y>H	409079:412913	+	yhdP	membrane protein, transporter	113	100
35	1	2163766	G	A	COD	nonsyn	ACA>ATA	T>I	2163698:2164961	-	-	ferredoxin-dependent glutamate synthase	99	97.98
12	2	964656	C	T	COD	syn	ACG>ACA	T>T	964136:964781	-	-	hypothetical protein	69	97.1
45	1	2344877	A	G	IG	-	-	-	-	-	-	-	95	98.95
29	1	478928	A	G	COD	syn	TCA>TCG	S>S	478400:479177	+	dsbC	protein disulfide isomerase	94	100
44	1	2667241	A	G	COD	nonsyn	GTT>GCT	V>A	2664920:2668361	-	-	sensory transduction protein kinase	241	99.59
45	P	21646	T	C	COD	syn	ATT>ATC	I>I	21583:22063	+	-	transporter	213	98.59
2	1	882219	C	T	COD	nonsyn	TGG>TGA	W>*	881138:882806	-	asnB	asparagine synthetase B	114	99.12
21	1	1377125	C	T	COD	nonsyn	CAA>TAA	Q>*	1376902:1377895	+	astE	succinylglutamate desuccinylase	135	99.26
2	2	699207	G	A	COD	syn	CTG>CTA	L>L	698415:699756	+	-	hypothetical protein	111	100
26	1	605955	A	G	COD	syn	CTT>CTC	L>L	604508:606176	-	yjjK	ABC transporter ATP-binding protein	123	96.75
35	1	2348270	G	A	COD	nonsyn	ACG>ATG	T>M	2347959:2348634	-	ung	uracil-DNA glycosylase	129	100
34	1	2261800	G	A	COD	nonsyn	GCG>GTG	A>V	2260955:2263076	-	-	hypothetical protein	143	98.6
26	1	959134	C	T	COD	nonsyn	GGT>AGT	G>S	958465:959365	-	secF	preprotein translocase subunit SecF	91	100
27	2	926368	T	C	COD	nonsyn	ACC>GCC	T>A	925783:926578	-	-	vulnibactin utilization protein ViuB	72	100
26	1	385751	A	G	COD	syn	ATT>ATC	I>I	385105:385762	-	-	hypothetical protein	167	99.4
21	2	256030	T	C	COD	nonsyn	GAA>GGA	E>G	255416:257627	-	-	hypothetical protein	233	99.57
27	2	518270	G	A	COD	nonsyn	GCC>GTC	A>V	517422:518955	-	hutH	histidine ammonia-lyase	121	97.52
28	1	1428711	T	A	COD	nonsyn	GAT>GAA	D>E	1428696:1433535	+	-	NAD-specific glutamate dehydrogenase	178	97.75
4	1	2668502	T	C	COD	syn	AAA>AAG	K>K	2668480:2669746	-	hcaT	3-phenylpropionic acid transporter	57	98.25
43	1	2268709	C	T	COD	nonsyn	GCA>GTA	A>V	2267702:2268884	+	-	hypothetical protein	224	99.11
21	2	858608	A	G	COD	nonsyn	TGT>CGT	C>R	858497:859796	-	-	dehydrogenase	168	100
43	2	1137638	T	C	IG	-	-	-	-	-	-	-	179	98.32
43	2	1091109	C	T	COD	syn	GTC>GTT	V>V	1090494:1091841	+	guaD	guanine deaminase	163	99.39
12	1	2596382	G	A	COD	nonsyn	GCA>GTA	A>V	2596200:2597088	-	metF	5,10-methylenetetrahydrofolate reductase	102	100
27	2	669410	C	T	COD	nonsyn	GTA>ATA	V>I	668216:669593	-	pntB	pyridine nucleotide transhydrogenase	66	100
43	2	1196166	G	A	COD	nonsyn	CGA>TGA	R>*	1195356:1196661	-	-	hypothetical protein	308	99.03
45	2	407254	T	C	COD	nonsyn	CAC>CGC	H>R	406841:407840	-	galR	DNA-binding transcriptional repressor	104	100
43	1	2217605	T	C	COD	nonsyn	ACT>GCT	T>A	2217308:2219516	-	pstC	phosphate transport system permease protein PstC	174	100
27	1	1262661	T	C	COD	nonsyn	TAC>CAC	Y>H	1262525:1262948	+	-	hypothetical protein	82	100
2	1	1641749	G	A	COD	nonsyn	GAG>AAG	E>K	1640692:1642117	+	sbcB	exonuclease I	96	98.96
21	2	1009210	T	C	COD	syn	ACA>ACG	T>T	1009203:1010412	-	-	methyl-accepting chemotaxis protein	197	100
28	1	491873	T	A	COD	nonsyn	GAT>GAA	D>E	491450:492308	+	thyA	thymidylate synthase	201	100
18	1	2170087	C	T	COD	syn	CTG>CTA	L>L	2170074:2170941	-	yafD	hypothetical protein	110	99.09
19	2	812693	G	A	COD	nonsyn	CGT>TGT	R>C	811052:815894	-	-	hypothetical protein	87	96.55
19	2	282356	A	G	COD	nonsyn	AGT>GGT	S>G	279814:283978	+	fdhF	formate dehydrogenase-H	100	100
12	1	2079716	T	C	COD	nonsyn	ATG>GTG	M>V	2079662:2080106	-	fliJ	flagellar biosynthesis chaperone	61	100
43	2	56078	T	C	COD	syn	ACT>ACC	T>T	55691:56108	+	-	cytoplasmic protein	160	98.75
45	2	805998	G	A	COD	nonsyn	GAA>AAA	E>K	804161:807479	+	-	chitodextrinase precursor	102	100
4	1	656127	A	G	COD	syn	AGT>AGC	S>S	656045:658292	-	-	hypothetical protein	111	98.2
12	2	922689	T	C	COD	nonsyn	GTT>GCT	V>A	922357:922849	+	-	hypothetical protein	71	100
4	2	222333	A	G	COD	nonsyn	TAC>CAC	Y>H	221589:222522	-	-	chitooligosaccharide transport ATP-binding protein oppD	85	100
18	1	1745915	T	C	COD	syn	TAT>TAC	Y>Y	1745609:1746287	+	sanA	SanA protein	84	100
45	1	576789	T	C	COD	nonsyn	GTA>GCA	V>A	576736:577234	+	cinA	CinA-like protein	145	98.62
37	1	2444921	T	C	COD	syn	GAA>GAG	E>E	2444848:2445100	-	-	hypothetical protein	187	100
43	P	34640	G	A	COD	nonsyn	GCT>ACT	A>T	34546:34897	+	-	single-strand DNA binding protein	420	98.57
11	1	1631682	A	G	COD	syn	AGA>AGG	R>R	1631646:1631922	+	-	hypothetical protein	79	98.73
26	1	1929276	A	G	COD	nonsyn	TTT>TCT	F>S	1928641:1930600	-	yoaA	hypothetical protein	105	99.05
19	2	949089	G	C	COD	nonsyn	CCA>GCA	P>A	947763:949674	-	speA	arginine decarboxylase	94	97.87
43	1	1068965	T	C	COD	syn	ATT>ATC	I>I	1067861:1069661	+	mdlA	multidrug ABC transporter ATP-binding protein	128	100
11	2	136882	A	G	COD	syn	GAA>GAG	E>E	135013:137158	+	-	cytoplasmic protein	84	100
29	1	1682088	T	C	COD	nonsyn	ATG>GTG	M>V	1680885:1682346	-	dcuD	transporter	58	100
19	2	103138	G	A	COD	syn	AGC>AGT	S>S	102111:103668	-	-	methyl-accepting chemotaxis protein, aerotaxis receptor	82	100
34	2	118770	A	G	IG	-	-	-	-	-	-	-	125	100
43	2	186772	A	G	COD	nonsyn	GAG>GGG	E>G	186578:188753	+	iutA	ferric aerobactin receptor precursor IutA	188	100
43	1	345436	C	T	COD	nonsyn	CCC>CTC	P>L	342518:346319	+	ytfN	hypothetical protein	240	100
19	1	2232033	G	A	COD	nonsyn	CGT>TGT	R>C	2231757:2232342	-	grpE	heat shock protein	112	99.11
18	1	270051	A	G	COD	syn	CAA>CAG	Q>Q	269538:270156	+	ubiX	aromatic acid decarboxylase	107	98.13
19	1	1138322	C	T	COD	nonsyn	GCT>ACT	A>T	1137446:1138370	-	trpE2	component I of anthranilate synthase	114	98.25
18	2	1028332	T	C	COD	syn	AGT>AGC	S>S	1028287:1029442	+	-	acriflavin resistance periplasmic protein	96	100
2	1	591981	T	C	COD	nonsyn	GTT>GCT	V>A	591661:593227	+	gshA	glutamate--cysteine ligase	131	100
28	1	1539760	T	C	COD	nonsyn	ACA>GCA	T>A	1539742:1540231	-	-	hypothetical protein	134	99.25
21	2	1125749	A	G	COD	syn	AGT>AGC	S>S	1125151:1126069	-	agaD	N-acetylgalactosamine-specific enzyme IID component of PTS	233	99.57
45	1	1204057	T	C	COD	nonsyn	AGT>GGT	S>G	1203229:1204804	-	-	methyl-accepting chemotaxis protein	92	100
45	1	627286	C	T	IG	-	-	-	-	-	-	-	76	97.37
43	2	542810	A	G	IG	-	-	-	-	-	-	-	129	100
4	1	716722	C	T	COD	nonsyn	TCT>TTT	S>F	713168:717080	+	purL	phosphoribosylformylglycinamidine synthase	68	100
37	2	720626	G	A	COD	syn	AGC>AGT	S>S	720373:720817	-	-	acetyltransferase	56	96.43
11	1	1186651	C	T	COD	nonsyn	AGA>AAA	R>K	1186280:1187234	-	-	hypothetical protein	76	100
28	2	250332	C	T	COD	nonsyn	TCT>TTT	S>F	249508:250420	+	tadC2	bipartite nuclear localization signal containing protein	182	99.45
36	1	1331839	A	G	COD	syn	AAA>AAG	K>K	1330957:1332190	+	yfaY	competence-damage protein	91	100
1	1	1975529	C	T	COD	nonsyn	CGT>TGT	R>C	1975021:1975627	+	btuR	cob(I)yrinic acid a,c-diamide adenosyltransferase	120	99.17
27	1	1102682	T	C	COD	syn	GCA>GCG	A>A	1101850:1104433	-	-	ATP-dependent protease subunit	89	100
2	1	512650	A	G	COD	syn	ACA>ACG	T>T	512383:512857	+	greA	transcription elongation factor GreA	114	100
43	2	97550	A	G	COD	nonsyn	GAA>GGA	E>G	97107:98079	+	-	hydrolase/lipase	218	99.54
28	P	18752	T	C	COD	nonsyn	ATG>ACG	M>T	18516:20070	+	-	exonuclease sbcC	217	99.54
18	2	496116	T	C	COD	syn	CGT>CGC	R>R	493113:497580	+	mukB	fused chromosome partitioning protein: nucleotide hydrolase	69	100
26	1	2657987	T	C	COD	nonsyn	GTA>GCA	V>A	2657253:2658276	+	yeiR	hypothetical protein	159	99.37
2	1	2418780	T	C	COD	syn	GAA>GAG	E>E	2418350:2420621	-	-	serine protease	172	99.42
11	2	1288626	C	T	COD	syn	GGC>GGT	G>G	1288236:1289220	+	ybcF	carbamate kinase	106	99.06
45	1	2272280	G	A	COD	nonsyn	GCT>ACT	A>T	2271196:2272825	+	-	methyl-accepting chemotaxis protein	86	98.84
2	2	194987	A	G	COD	syn	GAA>GAG	E>E	194324:195950	+	-	methyl-accepting chemotaxis protein	103	100
43	2	801966	G	A	COD	syn	ACC>ACT	T>T	801098:803417	-	-	serine protease	83	100
45	1	1667225	T	C	COD	nonsyn	GTT>GCT	V>A	1667031:1668222	+	-	methyltransferase	94	100
4	1	272890	A	G	COD	nonsyn	ACG>GCG	T>A	271428:273033	+	thiP	thiamine transporter membrane protein	89	98.88
44	1	1013417	C	T	COD	syn	TAC>TAT	Y>Y	1012472:1014974	+	adhE	bifunctional acetaldehyde-CoA dehydrogenase/iron-dependent alcohol dehydrogenase/pyruvate-formate lyase deactivase	236	100
27	2	520427	A	G	COD	nonsyn	TCA>CCA	S>P	518996:520691	-	hutU	urocanate hydratase	59	100
35	1	1984111	T	C	COD	syn	CTA>CTG	L>L	1982961:1984131	-	yciM	tetratricopeptide repeat protein	86	98.84
4	2	331061	A	G	COD	syn	AAA>AAG	K>K	328853:331712	+	torA	trimethylamine N-oxide (TMAO) reductase I, catalytic subunit	77	100
44	1	2445451	C	T	IG	-	-	-	-	-	-	-	158	100
26	1	1775846	A	G	IG	-	-	-	-	-	-	-	88	100
12	2	276670	A	G	COD	syn	TTA>CTA	L>L	276502:277870	-	glpB	anaerobic glycerol-3-phosphate dehydrogenase subunit B	79	100
21	2	1009997	G	A	COD	nonsyn	ACT>ATT	T>I	1009203:1010412	-	-	methyl-accepting chemotaxis protein	173	100
11	1	1526862	A	G	COD	syn	TTA>CTA	L>L	1525110:1527999	-	-	hypothetical protein	99	100
12	1	2386955	A	G	COD	nonsyn	AAA>GAA	K>E	2386003:2387023	+	rsmC	16S rRNA m2G1207 methylase	77	97.4
18	1	1523183	G	A	COD	nonsyn	CAA>TAA	Q>*	1522481:1523225	-	ybgL	LamB/YcsF family protein	39	97.44
45	1	674739	A	G	COD	syn	GCA>GCG	A>A	674532:675792	+	iscS	cysteine desulfurase	140	100
34	1	2786705	T	C	COD	nonsyn	ATC>ACC	I>T	2786565:2786880	+	cyaY	frataxin-like protein	159	100
11	1	2039867	T	C	IG	-	-	-	-	-	-	-	80	100
27	2	95934	G	A	COD	nonsyn	GCG>GTG	A>V	95068:96136	-	-	outer membrane protein RomA	83	98.8
18	1	925725	T	C	IG	-	-	-	-	-	-	-	70	97.14
35	2	41127	G	T	COD	syn	GGG>GGT	G>G	40995:41835	+	-	LysR family transcriptional regulator	126	96.83
34	1	1485085	C	T	COD	nonsyn	GCA>ACA	A>T	1485049:1485679	-	rhtB	neutral amino-acid efflux system	156	100
21	2	71021	G	A	COD	syn	AGC>AGT	S>S	71014:72223	-	-	oxalate/formate antiporter	258	99.22
27	2	1189429	A	G	COD	nonsyn	CTA>CCA	L>P	1189220:1189652	-	yjaB	acetyltransferase	135	100
18	2	927888	T	C	COD	syn	GGA>GGG	G>G	927359:928310	-	-	ferric anguibactin transport system permease protein FatC	75	100
26	1	165245	A	G	COD	syn	GCA>GCG	A>A	164924:165905	+	-	oxidoreductase	104	99.04
27	1	1431566	C	T	COD	nonsyn	TCG>TTG	S>L	1428696:1433535	+	-	NAD-specific glutamate dehydrogenase	69	98.55
44	2	1187226	T	C	COD	syn	GGA>GGG	G>G	1186673:1188161	-	-	sulfate transporter	248	99.19
4	2	1034696	G	A	COD	nonsyn	GCG>GTG	A>V	1034433:1034991	-	-	hypothetical protein	78	96.15
1	2	76866	A	G	COD	nonsyn	GTA>GCA	V>A	76714:78190	-	-	di-/tripeptide transporter	143	98.6
37	2	199079	A	G	COD	nonsyn	TTC>TCC	F>S	198390:199311	-	-	hypothetical protein	134	100
4	1	692539	A	G	COD	syn	ACT>ACC	T>T	692442:693792	-	xseA	exodeoxyribonuclease VII large subunit	80	100
27	1	272344	A	G	COD	nonsyn	ATG>GTG	M>V	271428:273033	+	thiP	thiamine transporter membrane protein	129	99.22
45	1	1187803	A	G	COD	nonsyn	TTT>CTT	F>L	1187323:1188145	-	-	AraC family transcriptional regulator	88	100
11	1	11630	C	T	COD	syn	CTG>TTG	L>L	11053:13471	+	gyrB	DNA gyrase subunit B	82	98.78
28	1	133418	A	G	COD	syn	AAA>AAG	K>K	132854:134159	+	envZ	osmolarity sensor protein	206	100
44	1	1876660	A	G	COD	syn	AGT>AGC	S>S	1875753:1877154	-	menE	O-succinylbenzoic acid--CoA ligase	194	100
27	2	114355	T	C	IG	-	-	-	-	-	-	-	87	100
37	1	1079814	G	A	COD	nonsyn	GCT>ACT	A>T	1079462:1081946	+	-	diguanylate cyclase	83	97.59
45	1	2615368	G	A	COD	nonsyn	ACA>ATA	T>I	2613695:2615426	-	amiB	N-acetylmuramoyl-L-alanine amidase	165	100
27	1	2261379	T	C	COD	syn	AAA>AAG	K>K	2260955:2263076	-	-	hypothetical protein	92	97.83
45	1	2219590	A	G	IG	-	-	-	-	-	-	-	124	97.58
2	1	488123	A	G	COD	nonsyn	ACT>GCT	T>A	487468:489730	+	ptsP	fused phosphoenolpyruvate-protein phosphotransferase PtsP/GAF domain	140	99.29
26	1	2535476	T	C	IG	-	-	-	-	-	-	-	110	100
11	1	1984546	T	C	IG	-	-	-	-	-	-	-	77	100
35	1	519011	C	T	IG	-	-	-	-	-	-	-	100	98
4	2	456784	T	C	COD	syn	TTA>TTG	L>L	455418:456888	-	-	hypothetical protein	39	100
11	1	2509534	G	A	COD	syn	GGC>GGT	G>G	2508015:2510871	-	glnE	bifunctional glutamine-synthetase adenylyltransferase/deadenyltransferase	154	99.35
4	1	1212789	G	A	COD	nonsyn	CAA>TAA	Q>*	1212030:1212939	-	-	BAX protein	65	100
43	1	1745585	C	T	IG	-	-	-	-	-	-	-	152	99.34
35	2	32806	A	G	COD	nonsyn	ACA>GCA	T>A	32175:33033	+	-	drug/metabolite exporter family protein	191	100
26	1	2077350	T	C	COD	nonsyn	ACC>GCC	T>A	2076648:2077683	-	fliM	flagellar motor switch protein FliM	81	98.77
44	1	2572478	C	T	COD	nonsyn	GAA>AAA	E>K	2572250:2573774	-	-	hypothetical protein	166	100
28	1	1156604	G	A	COD	nonsyn	ACA>ATA	T>I	1156167:1157025	-	-	DNA methylase	188	99.47
35	1	1133976	A	G	COD	nonsyn	TCA>CCA	S>P	1133691:1135104	-	trpC	bifunctional indole-3-glycerol phosphate synthase/phosphoribosylanthranilate isomerase	109	100
1	2	365340	A	G	COD	nonsyn	TTC>CTC	F>L	364533:366813	-	-	hypothetical protein	89	100
19	1	2644400	T	C	COD	nonsyn	TCA>CCA	S>P	2643856:2645704	+	dipZ	thiol:disulfide interchange protein	155	98.71
19	1	1598593	T	C	COD	nonsyn	GTA>GCA	V>A	1597901:1598780	+	rbsB	D-ribose transporter subunit RbsB	73	97.26
37	1	2469008	C	T	COD	nonsyn	GAT>AAT	D>N	2468924:2470187	-	ftsA	cell division protein FtsA	132	100
36	2	837263	T	C	COD	syn	TTA>TTG	L>L	836866:837871	-	-	hypothetical protein	133	100
34	1	2076477	A	G	COD	syn	ATT>ATC	I>I	2076236:2076626	-	fliN	flagellar motor switch protein	140	100
11	2	809647	T	C	COD	syn	GTA>GTG	V>V	808533:809736	-	-	lipoprotein	133	99.25
18	1	781900	T	C	COD	syn	TAT>TAC	Y>Y	781177:781942	+	motA1	flagellar motor protein PomA	99	100
12	2	640145	A	G	COD	nonsyn	TGT>CGT	C>R	639794:640595	-	-	hypothetical protein	65	100
12	2	729444	G	A	IG	-	-	-	-	-	-	-	53	100
35	1	1175186	C	T	COD	nonsyn	CCA>CTA	P>L	1174857:1175754	+	-	transcriptional regulator	112	100
29	1	831291	A	T	IG	-	-	-	-	-	-	-	28	96.43
29	2	1128456	T	C	COD	syn	GAA>GAG	E>E	1127354:1128524	-	agaS	tagatose-6-phosphate ketose/aldose isomerase	62	100
37	P	14779	G	A	COD	nonsyn	GCT>ACT	A>T	14601:15333	+	-	hypothetical protein	212	98.58
37	1	21300	A	G	COD	syn	TTT>TTC	F>F	21221:21473	-	tusA	sulfur transfer protein SirA	221	99.1
18	1	160484	C	T	COD	nonsyn	ACA>ATA	T>I	159762:160908	+	-	UDP-bacillosamine synthetase	139	100
34	1	2856311	T	C	COD	nonsyn	TAT>CAT	Y>H	2855788:2856334	+	yrdA	hypothetical protein	126	98.41
18	1	1971417	T	C	COD	nonsyn	ATT>ACT	I>T	1970212:1973197	+	rne	hypothetical protein	91	100
29	1	1078184	C	T	COD	nonsyn	GCT>ACT	A>T	1077407:1078265	-	yigM	hypothetical protein	62	95.16
45	1	403313	A	G	COD	nonsyn	GAA>GGA	E>G	401328:404436	+	mshQ	MshQ protein	129	98.45
34	1	1599015	T	C	COD	nonsyn	GTT>GCT	V>A	1598971:1599889	+	rbsK	ribokinase	108	98.15
34	2	489806	C	T	COD	nonsyn	GCA>ACA	A>T	489251:490115	-	ycbC	hypothetical protein	110	100
34	2	348811	A	G	COD	syn	GAA>GAG	E>E	347566:348964	+	ycjX	hypothetical protein	149	100
21	2	490997	C	T	COD	syn	GGC>GGT	G>G	490250:491030	+	smtA	metallothionein SmtA	178	99.44
18	2	930348	A	G	IG	-	-	-	-	-	-	-	90	98.89
27	2	636517	A	G	COD	syn	ATT>ATC	I>I	636075:636903	-	-	cytoplasmic protein	84	100
18	2	808641	A	G	COD	nonsyn	TCT>CCT	S>P	808533:809736	-	-	lipoprotein	52	100
11	1	1452	C	T	COD	nonsyn	GTT>ATT	V>I	816:2184	-	trmE	tRNA modification GTPase TrmE	156	99.36
26	1	653812	A	G	COD	syn	AAT>AAC	N>N	652797:654156	-	ygdH	hypothetical protein	115	100
4	1	2822692	T	C	COD	syn	TCA>TCG	S>S	2822304:2823282	-	dppB	dipeptide transport system permease DppB	70	98.57
45	1	293523	C	T	IG	-	-	-	-	-	-	-	199	100
44	1	1155164	C	T	IG	-	-	-	-	-	-	-	156	98.72
28	1	2809821	A	T	COD	syn	GCA>GCT	A>A	2809662:2810313	+	-	hypothetical protein	221	99.55
45	P	24859	T	C	IG	-	-	-	-	-	-	-	152	99.34
43	2	75165	C	T	COD	nonsyn	CCA>TCA	P>S	74921:76649	+	-	hybrid two component sensor histidine kinase	201	100
27	2	740306	A	G	IG	-	-	-	-	-	-	-	66	98.48
19	2	872472	A	G	COD	syn	TCT>TCC	S>S	871688:873041	-	-	TolQ protein	108	98.15
11	1	54626	A	G	COD	nonsyn	ACT>GCT	T>A	54142:54766	+	yigP	hypothetical protein	117	100
4	1	2113579	G	A	COD	nonsyn	GCT>GTT	A>V	2113118:2114039	-	cheV1	chemotaxis protein CheW	82	100
2	2	188651	A	G	COD	syn	GGA>GGG	G>G	186578:188753	+	iutA	ferric aerobactin receptor precursor IutA	112	100
11	1	541724	T	C	COD	nonsyn	ATC>ACC	I>T	541278:542055	+	deoC	deoxyribose-phosphate aldolase	114	100
4	2	748359	G	A	COD	nonsyn	ACG>ATG	T>M	747433:749347	-	-	methyl-accepting chemotaxis protein	63	100
27	2	972681	T	C	COD	nonsyn	GTA>GCA	V>A	972160:973822	+	hcp	hydroxylamine reductase	126	99.21
4	1	1790204	T	C	COD	nonsyn	ACG>GCG	T>A	1790147:1791812	-	oppA	oligopeptide-binding protein OppA	58	100
2	1	126492	A	G	COD	nonsyn	ACA>GCA	T>A	126470:126851	+	-	hypothetical protein	161	100
2	1	2590520	T	C	COD	syn	GAA>GAG	E>E	2590093:2590876	-	argB	acetylglutamate kinase	164	100
4	1	274120	C	T	COD	nonsyn	CAT>TAT	H>Y	273930:276789	+	hepA	ATP-dependent helicase HepA	52	100
21	1	1271874	C	T	COD	nonsyn	CCA>CTA	P>L	1269511:1271881	+	-	chitodextrinase	117	100
45	1	1195007	C	T	COD	nonsyn	GCA>GTA	A>V	1194717:1196043	+	-	branched-chain amino acid transport system II carrier protein	115	97.39
37	2	270877	C	T	COD	nonsyn	GAT>AAT	D>N	269560:271267	-	-	GGDEF/EAL domain-containing protein	118	99.15
1	1	1253958	C	T	COD	syn	GAC>GAT	D>D	1253586:1254969	+	-	alpha-amylase	79	100
19	1	2009062	G	A	COD	nonsyn	ACA>ATA	T>I	2008658:2009432	-	fpr	ferredoxin-NADP reductase	108	100
19	1	2186082	T	C	COD	nonsyn	GAC>GGC	D>G	2185129:2186488	-	rseP	membrane-associated zinc protease	115	99.13
34	1	910530	A	G	COD	syn	TCT>TCC	S>S	910193:910979	-	znuB	zinc ABC transporter membrane protein	133	100
27	1	2646795	C	T	COD	nonsyn	TGT>TAT	C>Y	2646724:2647930	-	-	major facilitator transporter	116	99.14
29	1	1857556	G	A	COD	syn	GTG>GTA	V>V	1857409:1857637	+	-	hypothetical protein	54	100
28	1	743265	C	T	COD	nonsyn	TGG>TGA	W>*	742487:744158	-	-	oligopeptide-binding protein OppA	288	98.26
27	2	468996	A	G	COD	nonsyn	ATG>GTG	M>V	466958:469289	+	-	ATP-dependent protease (Lon-like)	78	100
4	1	702838	T	C	COD	syn	CGT>CGC	R>R	701803:703108	+	-	serine transporter	69	98.55
11	1	1246393	A	G	COD	nonsyn	GAT>GGT	D>G	1245776:1247513	+	-	hypothetical protein	95	100
43	1	2871303	C	T	COD	nonsyn	CCA>TCA	P>S	2871107:2871371	+	yihD	hypothetical protein	299	99
36	1	204412	T	C	COD	nonsyn	TTT>CTT	F>L	203127:204441	+	ddhC	CDP-4-dehydro-6-deoxy-D-glucose 3-dehydratase	218	99.08
43	P	39391	G	A	COD	nonsyn	ATG>ATA	M>I	38416:41752	+	-	relaxase	447	99.55
34	2	1047331	T	C	COD	nonsyn	GAC>GGC	D>G	1047305:1048745	-	luxC	acyl-CoA reductase	128	100
28	1	911306	A	G	COD	syn	CCT>CCC	P>P	910975:911746	-	znuC	zinc ABC transporter ATP-binding protein	209	100
44	1	435654	A	G	COD	syn	GCT>GCC	A>A	435398:436403	-	argI	ornithine carbamoyltransferase	203	100
2	2	734479	A	G	COD	nonsyn	TCA>CCA	S>P	734269:734695	-	-	acetyltransferase	75	98.67
4	1	2662431	C	T	COD	nonsyn	CCG>CTG	P>L	2662054:2662678	+	ychE	hypothetical protein	82	100
44	1	2324550	C	T	COD	nonsyn	CGT>CAT	R>H	2324374:2325046	-	rnc	ribonuclease III	226	100
12	2	103548	C	T	COD	nonsyn	GGA>AGA	G>R	102111:103668	-	-	methyl-accepting chemotaxis protein, aerotaxis receptor	87	100
45	1	2545918	C	T	COD	nonsyn	GCT>ACT	A>T	2544388:2546806	-	metL	bifunctional aspartate kinase II/homoserine dehydrogenase II	145	97.93
36	2	879498	C	T	COD	nonsyn	GAT>AAT	D>N	877713:879912	-	fhuA	ferrichrome outer membrane transporter	88	97.73
12	1	2636983	T	C	COD	nonsyn	CAT>CGT	H>R	2636801:2637272	-	secB	preprotein translocase subunit SecB	98	98.98
21	2	120397	A	G	COD	syn	TAT>TAC	Y>Y	118785:121194	-	-	beta-mannosidase	211	99.53
44	1	136996	C	T	COD	nonsyn	CAG>TAG	Q>*	136908:137682	+	bioH	carboxylesterase of pimeloyl-CoA synthesis	290	99.66
34	1	1004002	A	G	COD	nonsyn	GTA>GCA	V>A	1003910:1004345	-	trxC	thioredoxin	156	100
26	2	1173105	T	C	COD	syn	ATT>ATC	I>I	1172253:1174146	+	-	diguanylate phosphodiesterase	106	100
29	2	1223570	T	C	IG	-	-	-	-	-	-	-	40	100
19	1	2326701	G	A	COD	nonsyn	GCA>GTA	A>V	2326081:2327875	-	lepA	GTP-binding protein LepA	140	99.29
27	1	3288	C	T	COD	nonsyn	GAT>AAT	D>N	2280:3906	-	yidC	inner membrane protein translocase component YidC	139	100
11	1	2292551	G	A	COD	nonsyn	TCG>TTG	S>L	2291601:2292936	-	cadB	lysine/cadaverine antiporter	130	100
27	1	1816718	T	C	COD	syn	GCA>GCG	A>A	1815106:1818025	-	torS	hybrid sensory histidine kinase in two-component regulatory system with TorR	95	98.95
21	1	215898	A	G	COD	nonsyn	GAA>GGA	E>G	214867:216112	+	wbjE	group 1 glycosyl transferase	219	99.54
28	1	2574759	A	G	COD	nonsyn	GTT>GCT	V>A	2573782:2574871	-	aroB	3-dehydroquinate synthase	202	100
26	1	1444649	A	G	COD	nonsyn	CTA>CCA	L>P	1443276:1444947	-	-	ATP-dependent protease (Lon-like)	103	99.03
43	1	883802	C	T	COD	nonsyn	CGA>CAA	R>Q	883095:884700	-	-	glutathione-regulated potassium-efflux system protein KefC	129	99.22
26	2	798647	T	C	COD	syn	AAA>AAG	K>K	798631:798931	-	-	hypothetical protein	94	97.87
28	1	485145	T	C	COD	nonsyn	TTG>TCG	L>S	484261:485599	+	vpsR	Fis family transcriptional regulator	219	100
45	1	1129242	A	G	COD	nonsyn	TTT>TCT	F>S	1128928:1129360	-	yciA	hydrolase	93	100
18	1	2431087	G	A	COD	nonsyn	CAG>TAG	Q>*	2429365:2431738	-	mrcB	bifunctional glycosyl transferase and transpeptidase	111	100
4	2	557785	A	G	COD	syn	TGT>TGC	C>C	556956:558687	-	-	ribosomal large subunit pseudouridine synthase A	51	100
28	2	205171	G	A	IG	-	-	-	-	-	-	-	115	100
26	1	2405124	T	C	COD	syn	AGT>AGC	S>S	2404122:2405535	+	-	phosphoglucomutase	121	98.35
28	2	687453	T	C	COD	syn	AAA>AAG	K>K	686819:687824	-	-	two component response regulator	183	99.45
27	1	1831852	G	A	COD	nonsyn	CAA>TAA	Q>*	1831342:1832119	-	-	hypothetical protein	77	100
29	1	1170782	A	G	COD	nonsyn	ATG>GTG	M>V	1170781:1172011	+	-	peptidase T	48	93.75
19	1	2483013	C	G	COD	nonsyn	GGT>GCT	G>A	2482207:2483158	-	mraW	S-adenosyl-methyltransferase MraW	173	99.42
29	1	711241	T	C	IG	-	-	-	-	-	-	-	70	98.57
21	1	745241	A	G	COD	nonsyn	CTA>CCA	L>P	744513:746241	-	proS	prolyl-tRNA synthetase	190	99.47
2	1	318994	A	G	COD	nonsyn	AAA>AGA	K>R	318659:320474	+	cysJ	sulfite reductase subunit alpha	96	98.96
44	P	24606	G	T	COD	nonsyn	GGC>GTC	G>V	23638:24670	+	-	trypsin protease precursor	447	97.99
35	2	554910	C	T	COD	nonsyn	CGC>CAC	R>H	554293:555517	-	-	sodium/glutamate symporter	78	98.72
28	2	1247781	T	C	COD	nonsyn	GTA>GCA	V>A	1247563:1248442	+	hvnC	halovibrin HvnC	245	99.59
11	1	1029136	C	T	COD	nonsyn	GGT>GAT	G>D	1026707:1029191	-	rnfC	electron transport complex protein RnfC	114	100
44	1	1253466	A	G	IG	-	-	-	-	-	-	-	153	100
12	1	339767	G	T	IG	-	-	-	-	-	-	-	74	100
36	2	1285347	T	C	COD	nonsyn	GAG>GGG	E>G	1285198:1286086	-	-	LysR family transcriptional regulator	124	100
19	2	345362	T	C	COD	nonsyn	ATG>GTG	M>V	344936:345956	-	pspF	DNA-binding transcriptional activator	127	99.21
28	1	1518705	T	C	COD	nonsyn	ATG>GTG	M>V	1518606:1519284	-	-	permease	189	99.47
26	1	113529	A	G	IG	-	-	-	-	-	-	-	124	100
27	1	2095061	T	C	COD	nonsyn	AAA>GAA	K>E	2094539:2095667	-	flaD	flagellin	69	100
4	1	1789389	G	A	COD	syn	TAC>TAT	Y>Y	1789121:1790042	-	oppB	oligopeptide transporter permease	78	100
43	2	1012421	T	C	COD	syn	CCT>CCC	P>P	1012019:1013030	+	-	AraC family transcriptional regulator	166	99.4
12	1	1950404	G	A	COD	nonsyn	ACT>ATT	T>I	1949742:1951023	-	tyrS	tyrosyl-tRNA synthetase	60	100
4	2	222560	C	T	COD	nonsyn	GCC>ACC	A>T	222518:223385	-	-	chitooligosaccharide transport ATP-binding protein oppF	58	100
29	1	1682388	T	C	COD	nonsyn	AAT>AGT	N>S	1682356:1683493	-	iadA	isoaspartyl dipeptidase	59	100
12	1	741435	A	G	COD	nonsyn	TGG>CGG	W>R	740730:741495	-	-	oligopeptide transport system permease OppC	90	100
37	2	328014	T	C	COD	syn	CGT>CGC	R>R	327651:328830	+	torC	trimethylamine N-oxide reductase, cytochrome c-type subunit	114	100
35	1	2396078	G	A	COD	nonsyn	GTT>ATT	V>I	2396032:2397028	+	-	chitooligosaccharide transport ATP-binding protein	109	100
2	1	486190	C	A	COD	nonsyn	GGC>GTC	G>V	485651:486320	-	mutH	DNA mismatch repair protein	198	98.99
34	1	486890	C	T	IG	-	-	-	-	-	-	-	156	99.36
28	1	2890509	G	A	COD	nonsyn	GCA>GTA	A>V	2890420:2890954	-	atpH	ATP synthase F0F1 subunit delta	185	98.92
35	1	2133831	G	A	IG	-	-	-	-	-	-	-	95	100
21	2	1011688	T	C	COD	syn	CAA>CAG	Q>Q	1011435:1011906	-	yjgK	hypothetical protein	244	99.59
18	1	2507810	T	C	COD	nonsyn	TAC>TGC	Y>C	2506449:2507880	-	rfaE	bifunctional heptose 7-phosphate kinase/heptose 1-phosphate adenyltransferase	159	98.74
18	1	2237733	G	A	IG	-	-	-	-	-	-	-	76	98.68
35	1	731823	C	T	COD	nonsyn	GCA>GTA	A>V	731755:733273	+	nanT	N-acetylneuraminate transporter, sodium-glucose/galactose cotransporter	150	100
27	1	481505	T	C	COD	syn	CTT>CTC	L>L	481256:482355	+	prfB	peptide chain release factor 2	110	100
28	2	642632	T	C	COD	syn	TTA>TTG	L>L	642481:643447	-	-	coproporphyrinogen III oxidase	196	99.49
18	2	1184569	G	A	COD	nonsyn	TGT>TAT	C>Y	1183832:1184954	+	nemA	N-ethylmaleimide reductase, FMN-linked	85	100
19	1	311488	A	G	COD	nonsyn	GAT>GGT	D>G	310874:311957	+	alr	alanine racemase	158	100
2	2	867677	T	C	COD	syn	TGT>TGC	C>C	867185:867806	+	-	homogentisate export protein	94	100
19	2	779780	G	T	COD	nonsyn	GCA>TCA	A>S	778999:781867	+	gcvP	glycine dehydrogenase	81	98.77
4	2	374367	A	G	COD	nonsyn	TAC>CAC	Y>H	372753:375132	-	-	glucosyl hydrolase precursor	67	100
12	2	879879	C	T	COD	nonsyn	GTC>ATC	V>I	877713:879912	-	fhuA	ferrichrome outer membrane transporter	64	100
37	1	2356818	T	C	COD	nonsyn	GTT>GCT	V>A	2356435:2357155	+	arcA	two-component response regulator	148	99.32
34	1	1696852	A	G	COD	syn	TTA>TTG	L>L	1694368:1697185	+	-	DnaK-like molecular chaperone	105	100
26	1	413355	A	G	COD	nonsyn	GAT>GGT	D>G	412927:413746	+	-	beta-ureidopropionase	118	98.31
43	1	1477611	C	T	COD	syn	GTC>GTT	V>V	1477584:1478916	+	-	carbohydrate binding domain-containing protein	117	99.15
12	1	2539498	T	C	COD	syn	CCA>CCG	P>P	2539011:2540733	-	ilvI	acetolactate synthase 3 catalytic subunit	120	100
26	1	1959118	G	A	COD	nonsyn	TCA>TTA	S>L	1958345:1959152	-	holB	DNA polymerase III, delta prime subunit	84	100
44	1	1211309	A	G	COD	nonsyn	ATG>GTG	M>V	1210684:1211890	+	-	nucleoside permease NupC	221	99.55
35	1	1146681	A	G	COD	syn	AAA>AAG	K>K	1146375:1147437	+	sohB	periplasmic protease	108	100
4	1	1894142	G	A	IG	-	-	-	-	-	-	-	79	98.73
18	1	2116610	G	A	IG	-	-	-	-	-	-	-	115	99.13
1	2	699449	G	A	COD	nonsyn	GGT>GAT	G>D	698415:699756	+	-	hypothetical protein	107	99.07
37	2	1275747	C	T	COD	nonsyn	GGT>GAT	G>D	1267087:1278502	-	-	hypothetical protein	135	99.26
4	2	585580	G	A	COD	syn	GGC>GGT	G>G	584520:586347	-	-	multidrug resistance ABC transporter ATP-binding and permease protein	83	97.59
37	1	522536	A	G	COD	nonsyn	ACT>GCT	T>A	521224:523906	+	infB	translation initiation factor IF-2	179	98.88
26	2	293708	G	C	COD	nonsyn	CAT>GAT	H>D	293591:294209	-	-	modulator of glutathione-dependent potassium efflux system	90	97.78
45	2	70046	A	G	COD	nonsyn	GAA>GGA	E>G	69435:70170	+	frcK	fructose transport system kinase	158	100
18	1	943224	C	T	COD	nonsyn	TCA>TTA	S>L	942628:943255	+	-	phospho-N-acetylmuramoyl-pentapeptide-transferase	86	100
28	1	1402792	A	G	COD	syn	AGA>AGG	R>R	1402378:1402939	+	-	TetR family transcriptional regulator	169	99.41
34	1	1252290	A	G	COD	nonsyn	TGG>CGG	W>R	1251402:1252362	-	-	hypothetical protein	120	100
36	2	763055	G	A	COD	nonsyn	GAT>AAT	D>N	762406:763300	+	-	hypothetical protein	89	100
45	2	1045984	T	C	COD	nonsyn	ATG>GTG	M>V	1045276:1046344	-	luxA	luciferase alpha chain LuxA	143	100
27	2	1258504	T	C	COD	syn	GAA>GAG	E>E	1257891:1258584	-	-	hypothetical protein	95	100
19	2	1277701	A	G	COD	nonsyn	TCT>CCT	S>P	1267087:1278502	-	-	hypothetical protein	125	100
28	1	1431971	A	G	COD	nonsyn	AAC>AGC	N>S	1428696:1433535	+	-	NAD-specific glutamate dehydrogenase	161	100
18	2	960988	A	G	COD	syn	GGT>GGC	G>G	960417:961287	-	-	transcriptional regulatory protein	84	100
21	1	1527088	T	C	COD	syn	AAA>AAG	K>K	1525110:1527999	-	-	hypothetical protein	135	98.52
11	2	943508	A	G	COD	syn	ATT>ATC	I>I	942484:945538	-	-	ATPase involved in pili biogenesis	105	99.05
37	1	607830	A	G	COD	syn	GAA>GAG	E>E	606363:608298	+	slt	lytic murein transglycosylase, soluble	131	100
12	1	1201633	A	G	COD	nonsyn	ATT>GTT	I>V	1201245:1203156	+	-	transporter	66	100
21	2	287489	C	T	COD	nonsyn	CCA>TCA	P>S	287407:287782	+	-	hypothetical protein	199	99.5
18	2	386525	G	A	COD	syn	GAC>GAT	D>D	385180:388282	-	ebgA	cryptic beta-D-galactosidase subunit alpha	69	97.1
19	2	950931	G	A	COD	syn	GCG>GCA	A>A	949956:951216	+	-	3-hydroxy-3-methylglutaryl-CoA reductase	102	98.04
19	1	1287912	C	T	COD	syn	CGC>CGT	R>R	1287633:1288791	+	-	periplasmic protein of efflux system	98	100
35	1	1340674	T	C	COD	syn	GGT>GGC	G>G	1339999:1342636	+	gyrA	DNA gyrase subunit A	123	99.19
28	2	930038	T	C	COD	nonsyn	ACA>GCA	T>A	929267:930173	-	vctP	ferric anguibactin-binding protein	215	100
29	2	244459	G	A	COD	syn	GGG>GGA	G>G	244255:245578	+	-	general secretion pathway protein D	75	98.67
21	1	1450892	G	A	COD	nonsyn	GGC>GAC	G>D	1450803:1452234	+	ccoN	cbb3-type cytochrome c oxidase subunit I	130	99.23
35	2	351566	T	C	COD	nonsyn	CTC>CCC	L>P	351117:351864	+	-	hydroxymethylpyrimidine transport ATP-binding protein	99	100
18	1	2122088	T	C	IG	-	-	-	-	-	-	-	101	100
11	2	1069713	T	C	COD	nonsyn	CAA>CGA	Q>R	1068475:1069750	-	-	hypothetical protein	87	100
18	1	2865793	A	G	COD	syn	GCA>GCG	A>A	2864821:2866102	+	rsmB	16S rRNA m5C967 methyltransferase, S-adenosyl-L-methionine-dependent	156	100
21	2	149876	T	C	COD	nonsyn	GAT>GGT	D>G	148686:150549	-	-	DNA helicase II	162	100
28	2	272742	T	A	COD	nonsyn	ATC>AAC	I>N	271885:273751	+	-	methyl-accepting chemotaxis protein	194	100
2	1	721492	G	A	COD	nonsyn	GGT>AGT	G>S	721173:721659	+	-	transcription elongation factor	121	100
12	2	802516	A	G	COD	nonsyn	ATT>ACT	I>T	801098:803417	-	-	serine protease	56	100
11	2	1134978	T	C	COD	syn	CTA>CTG	L>L	1133540:1136201	-	-	beta-hexosaminidase	99	100
37	1	205813	G	A	COD	nonsyn	GTG>ATG	V>M	204456:206157	+	-	acetolactate synthase, large subunit	228	100
26	1	1205939	C	T	COD	nonsyn	GCC>ACC	A>T	1205129:1207136	-	-	methyl-accepting chemotaxis protein	91	100
19	2	313657	A	G	COD	nonsyn	AGT>GGT	S>G	312150:314271	+	nrdD	anaerobic ribonucleoside triphosphate reductase	114	100
44	1	2253949	G	A	COD	nonsyn	CAG>TAG	Q>*	2253886:2254939	-	-	phage protein	233	98.71
28	1	251971	C	A	COD	nonsyn	CCA>ACA	P>T	251631:252816	+	tufB	elongation factor Tu	286	82.52
2	1	133737	A	G	COD	nonsyn	AAT>GAT	N>D	132854:134159	+	envZ	osmolarity sensor protein	129	100
21	1	184026	C	T	COD	nonsyn	GCC>GTC	A>V	182614:184777	+	wzc	protein-tyrosine kinase, chain length regulator in capsular polysaccharide biosynthesis	234	100
27	1	244697	A	G	COD	nonsyn	TCT>CCT	S>P	244214:245228	-	-	vegetatible incompatibility protein HET-E-1	123	100
34	1	2052017	T	C	COD	nonsyn	AAC>AGC	N>S	2051847:2053065	-	ccmI	cytochrome c-type biogenesis protein CcmI	183	100
27	1	558615	C	T	COD	nonsyn	CAG>TAG	Q>*	558353:559013	+	-	hypothetical protein	113	100
34	2	1006134	T	C	COD	nonsyn	GTC>GCC	V>A	1005529:1007158	+	bcsG	hypothetical protein	131	98.47
21	1	734710	T	C	COD	syn	CAA>CAG	Q>Q	734547:735213	-	ureF	urease accessory protein UreF	166	100
36	1	2066666	A	G	COD	syn	CTT>CTC	L>L	2066503:2067235	-	fliA	flagellar biosynthesis sigma factor	150	100
34	1	1665837	G	A	COD	nonsyn	GCC>ACC	A>T	1664906:1666868	+	-	methyl-accepting chemotaxis protein	128	100
43	1	1859082	A	G	COD	nonsyn	ACT>GCT	T>A	1857656:1859465	+	yejM	hydrolase, inner membrane	129	100
21	1	1780844	T	C	COD	nonsyn	TTC>TCC	F>S	1779903:1781412	+	-	hypothetical protein	204	97.55
35	1	1971821	A	G	COD	nonsyn	ACT>GCT	T>A	1970212:1973197	+	rne	hypothetical protein	77	100
21	1	2428596	G	A	IG	-	-	-	-	-	-	-	207	99.52
34	1	1842589	T	C	COD	nonsyn	GAC>GGC	D>G	1841750:1843223	-	-	diguanylate cyclase	139	100
43	1	392493	T	A	COD	nonsyn	GAT>GAA	D>E	392202:393051	+	mshM	MSHA biogenesis protein MshM	182	100
26	1	1922465	G	A	COD	nonsyn	GCA>ACA	A>T	1921807:1922620	+	minD	membrane ATPase of the MinC-MinD-MinE system	75	98.67
27	1	2239746	T	C	COD	nonsyn	GAT>GGT	D>G	2239093:2240980	-	-	hypothetical protein	72	100
11	1	703492	A	G	COD	nonsyn	ATT>ACT	I>T	703175:704018	-	yeiG	esterase	90	97.78
26	1	1016261	C	T	COD	syn	AAG>AAA	K>K	1016056:1016563	-	-	hypothetical protein	121	99.17
21	2	666427	A	G	COD	syn	TTT>TTC	F>F	666342:666492	-	-	hypothetical protein	158	100
21	2	375453	G	A	COD	nonsyn	GCC>GTC	A>V	375262:376258	-	ygjJ	hypothetical protein	251	98.01
21	2	1224255	A	G	COD	syn	GAA>GAG	E>E	1223892:1225767	+	-	methyl-accepting chemotaxis protein	227	100
27	2	457518	A	G	COD	nonsyn	TTC>CTC	F>L	456945:457656	-	deoD2	purine nucleoside phosphorylase	95	100
19	1	1812546	G	A	COD	nonsyn	GCT>ACT	A>T	1812068:1812698	+	-	hypothetical protein	95	96.84
19	1	2238837	T	C	IG	-	-	-	-	-	-	-	96	98.96
4	1	627829	T	C	COD	nonsyn	ATT>ACT	I>T	627308:628301	+	-	LysR family transcriptional regulator	88	98.86
36	1	1923018	A	G	COD	nonsyn	GTA>GCA	V>A	1922956:1924078	-	rnd	ribonuclease D	87	100
34	2	1250034	G	A	COD	syn	GGC>GGT	G>G	1248863:1250468	-	-	mechanosensitive ion channel MscS	143	97.9
12	1	2680139	A	G	COD	syn	GCT>GCC	A>A	2679865:2680174	-	-	hypothetical protein	113	100
26	1	1501538	T	C	IG	-	-	-	-	-	-	-	147	100
28	1	2305516	T	C	COD	syn	GGA>GGG	G>G	2305293:2305920	-	pcm	protein-L-isoaspartate O-methyltransferase	214	99.07
27	2	386374	C	T	COD	nonsyn	GCT>ACT	A>T	385180:388282	-	ebgA	cryptic beta-D-galactosidase subunit alpha	72	100
18	1	2221283	G	A	COD	nonsyn	CAT>TAT	H>Y	2220629:2221925	-	phoR	phosphate regulon sensor protein	130	100
18	1	1767698	T	C	IG	-	-	-	-	-	-	-	99	97.98
4	2	238817	T	C	COD	syn	TTA>TTG	L>L	238735:239644	-	-	transcriptional regulator SyrB	107	100
4	1	427479	A	G	COD	nonsyn	ATG>GTG	M>V	427046:427868	+	yrbF	toluene ABC transporter ATP-binding protein	95	100
11	2	795880	T	C	COD	syn	CTT>CTC	L>L	794497:796399	+	-	PTS system, mannose-specific IIAB component	69	98.55
27	1	1931014	T	C	COD	nonsyn	TTC>CTC	F>L	1930974:1931670	+	purU	formyltetrahydrofolate deformylase	100	100
26	1	538213	A	G	COD	syn	TTA>TTG	L>L	538201:538315	+	-	hypothetical protein	118	100
45	P	37141	C	T	COD	nonsyn	GCA>GTA	A>V	36992:37541	+	-	outer membrane protein	173	99.42
37	1	2573142	A	G	COD	syn	CGT>CGC	R>R	2572250:2573774	-	-	hypothetical protein	226	99.56
28	2	730532	T	C	COD	nonsyn	GTA>GCA	V>A	730329:730632	+	-	hypothetical protein	139	97.84
37	1	303701	G	A	COD	nonsyn	ATG>ATA	M>I	303218:303863	+	-	TetR family transcriptional regulator	152	99.34
34	1	434897	C	T	COD	nonsyn	GGG>GAG	G>E	434223:435153	-	pyrB	aspartate carbamoyltransferase	124	100
43	2	776620	A	G	COD	syn	CCT>CCC	P>P	776487:777606	-	gcvT	glycine cleavage system protein T	105	100
28	1	2056589	T	C	COD	nonsyn	ACT>GCT	T>A	2056568:2056775	-	ccmD	heme exporter protein D	199	99.5
37	1	389116	C	T	COD	nonsyn	ACA>ATA	T>I	388100:389564	+	mshI	MSHA biogenesis protein MshI	127	99.21
4	1	1292081	A	G	COD	nonsyn	GAT>GGT	D>G	1291281:1292565	+	-	export ABC transporter permease	77	100
44	1	1513241	C	T	COD	nonsyn	GAT>AAT	D>N	1511243:1513337	-	-	two-component response regulator	99	100
27	1	2469443	T	C	COD	nonsyn	ACG>GCG	T>A	2468924:2470187	-	ftsA	cell division protein FtsA	76	100
2	2	869141	T	C	COD	nonsyn	GAC>GGC	D>G	868965:870138	-	-	short chain dehydrogenase	79	98.73
26	1	1633761	C	T	COD	syn	TAC>TAT	Y>Y	1633455:1635141	+	-	exoenzyme regulatory protein AepA precursor	76	100
43	1	567089	A	G	COD	nonsyn	AAA>GAA	K>E	566221:568309	+	fusA2	elongation factor G	189	100
44	2	575474	T	C	COD	nonsyn	GTT>GCT	V>A	575154:576603	+	yieM	hypothetical protein	171	100
34	2	221598	C	T	COD	nonsyn	GCA>ACA	A>T	221589:222522	-	-	chitooligosaccharide transport ATP-binding protein oppD	137	100
19	1	1535640	G	A	COD	nonsyn	CAA>TAA	Q>*	1535544:1536327	-	yeeZ	epimerase	76	100
37	1	2587199	G	A	COD	nonsyn	CAA>TAA	Q>*	2586653:2588528	-	argH	bifunctional argininosuccinate lyase/N-acetylglutamate synthase	194	100
19	2	234293	A	G	COD	nonsyn	AAT>AGT	N>S	232902:234531	+	eptA	metal dependent hydrolase	144	100
26	1	2474280	C	T	COD	nonsyn	GCT>ACT	A>T	2473692:2474823	-	ftsW	integral membrane protein involved in stabilizing FtsZ ring during cell division	110	98.18
11	2	1107422	G	A	COD	nonsyn	GCA>GTA	A>V	1106805:1107456	-	-	keto-hydroxyglutarate-aldolase/keto-deoxy-phosphogluconate aldolase	87	96.55
34	2	753034	T	C	COD	nonsyn	ATA>ACA	I>T	752987:754895	+	-	transporter	102	100
26	2	688055	A	G	COD	syn	TTA>CTA	L>L	687959:688325	-	-	hypothetical protein	71	100
45	P	29357	T	C	COD	syn	ATT>ATC	I>I	28835:29516	+	-	channel protein VirB8	188	99.47
26	1	89370	A	G	IG	-	-	-	-	-	-	-	86	97.67
28	1	938437	T	A	COD	nonsyn	GAT>GAA	D>E	937615:939151	+	-	phenylalanine and histidine ammonia-lyase	244	99.59
45	2	795161	T	C	COD	nonsyn	TGT>CGT	C>R	794497:796399	+	-	PTS system, mannose-specific IIAB component	87	100
37	1	1292719	C	T	COD	syn	GGC>GGT	G>G	1292557:1293283	+	macB	macrolide ABC transporter ATP-binding/membrane protein	73	95.89
26	2	380371	T	C	COD	nonsyn	TAT>CAT	Y>H	380289:381618	+	-	GGDEF domain-containing protein	117	99.15
19	1	2194351	A	G	COD	nonsyn	ATA>ATG	I>M	2193967:2196589	+	glnD	PII uridylyl-transferase	136	100
43	2	896302	T	C	COD	nonsyn	ACT>GCT	T>A	896260:897445	-	malE	maltose ABC transporter substrate-binding protein	147	98.64
45	1	782727	G	T	COD	nonsyn	GGC>GTC	G>V	781957:782887	+	motB	flagellar motor protein MotB	106	99.06
27	1	174374	A	G	IG	-	-	-	-	-	-	-	94	100
4	1	2158736	T	C	COD	syn	TTA>CTA	L>L	2158303:2158945	+	purN	phosphoribosylglycinamide formyltransferase 1	76	98.68
11	1	1687595	A	G	IG	-	-	-	-	-	-	-	127	100
27	1	727070	A	G	COD	nonsyn	TTC>CTC	F>L	726575:727469	-	nanA	N-acetylneuraminate lyase	106	99.06
19	1	251431	A	G	COD	nonsyn	ACT>GCT	T>A	249426:251523	+	fusA	elongation factor G	125	99.2
28	2	691867	T	C	COD	nonsyn	TTT>CTT	F>L	690867:693222	+	-	9-hexadecenoic acid cis-trans isomerase	226	100
1	2	143929	C	T	COD	nonsyn	GCG>GTG	A>V	143882:144368	+	-	hypothetical protein	118	96.61
1	1	1781857	G	A	COD	nonsyn	TGG>TGA	W>*	1781698:1783975	+	pflB	pyruvate formate lyase I	104	97.12
18	1	2660158	T	C	COD	syn	CTA>CTG	L>L	2658387:2660220	-	glmS	glucosamine--fructose-6-phosphate aminotransferase	142	100
29	1	778942	T	C	COD	nonsyn	ATG>GTG	M>V	777862:779746	-	dxs	1-deoxy-D-xylulose-5-phosphate synthase	47	97.87
18	1	584705	A	G	IG	-	-	-	-	-	-	-	101	99.01
12	1	829437	A	G	COD	nonsyn	ACA>GCA	T>A	829163:830321	+	ubiF	2-octaprenyl-3-methyl-6-methoxy-1,4-benzoquinol hydroxylase	53	100
43	1	1497666	C	T	IG	-	-	-	-	-	-	-	86	100
21	2	1122336	G	A	COD	nonsyn	CAA>TAA	Q>*	1121724:1122480	-	kduD	2-deoxy-D-gluconate 3-dehydrogenase	275	96.73
26	1	1116073	A	G	COD	nonsyn	GAA>GGA	E>G	1115585:1116692	+	-	hypothetical protein	91	100
27	1	802690	G	A	COD	syn	AAC>AAT	N>N	801735:803190	-	pepD	aminoacyl-histidine dipeptidase	93	98.92
18	1	532221	C	T	COD	nonsyn	CGA>CAA	R>Q	531562:533590	-	gmr	modulator of RNase II stability	125	100
43	1	2295545	T	C	COD	nonsyn	GAC>GGC	D>G	2295156:2296782	-	cadC	DNA-binding transcriptional activator CadC	261	99.62
18	2	460892	A	G	COD	nonsyn	GTT>GCT	V>A	460263:461337	-	ynaI	hypothetical protein	52	98.08
2	1	990007	G	A	COD	nonsyn	GCA>ACA	A>T	989043:990126	+	serC	phosphoserine aminotransferase	120	99.17
43	1	344342	A	G	COD	syn	GGA>GGG	G>G	342518:346319	+	ytfN	hypothetical protein	191	100
18	1	1008016	G	A	COD	nonsyn	CCT>CTT	P>L	1007489:1008485	-	gapA	glyceraldehyde-3-phosphate dehydrogenase	63	100
44	1	2206701	A	G	IG	-	-	-	-	-	-	-	227	99.56
11	1	721514	A	G	COD	nonsyn	AAA>AGA	K>R	721173:721659	+	-	transcription elongation factor	87	98.85
21	1	2651325	G	A	COD	nonsyn	CAA>TAA	Q>*	2651100:2652288	-	-	hypothetical protein	242	98.35
19	2	380135	C	T	COD	syn	AGC>AGT	S>S	378968:380300	+	-	GGDEF domain-containing protein	97	100
11	1	2692486	A	G	COD	nonsyn	GTT>GCT	V>A	2692394:2692796	-	csgF	curli assembly protein CsgF	165	100
28	2	326890	A	G	COD	nonsyn	GAG>GGG	E>G	326738:327086	+	-	hypothetical protein	187	100
11	P	13548	A	G	COD	nonsyn	ACG>GCG	T>A	13436:13937	+	-	hypothetical protein	286	100
18	1	2664512	G	A	COD	nonsyn	GGG>GAG	G>E	2663139:2664843	+	-	hypothetical protein	129	99.22
18	2	358339	A	G	IG	-	-	-	-	-	-	-	84	100
43	1	2547698	T	C	COD	nonsyn	GAC>GGC	D>G	2546805:2547972	-	metB	cystathionine gamma-synthase	186	99.46
18	1	2067058	G	A	COD	nonsyn	CAA>TAA	Q>*	2066503:2067235	-	fliA	flagellar biosynthesis sigma factor	118	99.15
18	2	509109	A	G	COD	nonsyn	ACA>GCA	T>A	508139:509609	+	cusB	copper/silver efflux system, membrane fusion protein	81	100
43	1	2883776	A	G	COD	nonsyn	GAT>GGT	D>G	2882340:2883873	+	ilvA	threonine dehydratase	337	100
4	1	236050	A	G	COD	nonsyn	ATT>ACT	I>T	235727:236597	-	prkB	phosphoribulokinase	84	95.24
11	1	683351	C	T	IG	-	-	-	-	-	-	-	105	100
37	2	125015	A	G	COD	nonsyn	ACC>GCC	T>A	124819:125770	+	ybhG	membrane fusion protein (MFP) component of efflux pump, membrane anchor	105	100
18	1	2482084	G	A	COD	nonsyn	GCA>GTA	A>V	2481884:2482211	-	ftsL	membrane bound cell division protein	100	100
37	1	1887807	G	A	COD	syn	TCG>TCA	S>S	1887318:1887882	+	-	hypothetical protein	83	100
44	2	154450	G	A	IG	-	-	-	-	-	-	-	256	99.61
19	P	27929	T	C	COD	nonsyn	GTA>GCA	V>A	26298:28752	+	-	VirB4 ATPase	334	99.1
11	2	1019852	T	C	COD	syn	GCT>GCC	A>A	1018613:1020134	+	-	arylsulfatase	105	100
2	1	2408914	T	C	COD	syn	AAA>AAG	K>K	2408352:2409366	-	-	iron(III) ABC transporter periplasmic binding protein	163	99.39
45	1	952578	A	G	COD	syn	GGT>GGC	G>G	952133:952808	-	-	hypothetical protein	87	100
1	1	1615150	T	C	COD	nonsyn	CTC>CCC	L>P	1614410:1615541	+	-	threonine synthase	70	98.57
36	1	100389	T	C	COD	syn	AGT>AGC	S>S	99441:101937	+	-	sensory transduction protein kinase	160	98.75
35	1	2780739	T	C	COD	syn	CGT>CGC	R>R	2780478:2781447	+	pldB	lysophospholipase L(2)	134	100
26	2	1266675	G	A	COD	syn	CAG>CAA	Q>Q	1266630:1266828	+	-	hypothetical protein	121	99.17
12	2	896821	G	A	COD	nonsyn	CAA>TAA	Q>*	896260:897445	-	malE	maltose ABC transporter substrate-binding protein	55	100
19	2	859058	T	C	COD	nonsyn	ACT>GCT	T>A	858497:859796	-	-	dehydrogenase	122	98.36
34	2	801705	T	C	COD	syn	AGA>AGG	R>R	801098:803417	-	-	serine protease	139	100
26	1	1227521	A	G	COD	syn	AAA>AAG	K>K	1226816:1227719	+	murQ	N-acetylmuramic acid 6-phosphate etherase	95	100
28	1	1259741	T	C	COD	nonsyn	TAT>CAT	Y>H	1259671:1260262	+	-	lipoprotein	169	99.41
21	1	2112849	G	A	COD	nonsyn	CGA>TGA	R>*	2112207:2113035	-	cheR	chemotaxis regulator, protein-glutamate methyltransferase, CheR	155	100
37	1	1294560	C	T	COD	nonsyn	CGT>TGT	R>C	1294502:1295747	+	sbcD	exonuclease SbcD	54	100
45	1	986114	T	C	COD	nonsyn	TTT>CTT	F>L	985999:986629	+	tfoX1	DNA transformation protein TfoX1 (Sxy)	126	99.21
28	1	2280181	C	T	COD	nonsyn	GCT>GTT	A>V	2278646:2280614	+	-	amylo-1,6-glucosidase	176	100
29	1	2327612	T	C	COD	syn	GTA>GTG	V>V	2326081:2327875	-	lepA	GTP-binding protein LepA	68	100
11	2	1185428	G	A	COD	nonsyn	GCA>ACA	A>T	1184950:1185742	+	-	glycine betaine-binding protein	107	100
45	1	1370683	A	G	COD	nonsyn	TTC>CTC	F>L	1369768:1371967	-	hutA	heme transport protein HutA	72	100
21	1	2315449	T	C	COD	syn	GTA>GTG	V>V	2314812:2317050	-	relA	(p)ppGpp synthetase I	165	100
29	2	128677	T	C	COD	nonsyn	AGC>GGC	S>G	128446:129106	-	-	NAD(P)H-dependent flavin reductase	67	100
29	1	2552753	A	G	COD	nonsyn	ATA>ATG	I>M	2552606:2553434	+	-	maltose operon periplasmic protein	74	98.65
43	1	440710	A	G	COD	nonsyn	TCT>CCT	S>P	439339:442213	-	valS	valyl-tRNA synthetase	190	100
26	2	92093	A	G	COD	nonsyn	GTT>GCT	V>A	91890:92985	-	-	transporter	156	100
27	1	493614	T	C	IG	-	-	-	-	-	-	-	93	100
26	1	1246881	A	G	COD	nonsyn	ATT>GTT	I>V	1245776:1247513	+	-	hypothetical protein	86	100
27	1	170628	A	G	COD	nonsyn	TCC>CCC	S>P	169554:170787	-	waaL	O-antigen ligase	74	100
12	1	1389965	A	G	COD	nonsyn	ATA>ATG	I>M	1389614:1390529	+	-	phosphoenolpyruvate phosphomutase	57	98.25
27	2	901544	A	G	COD	syn	CGT>CGC	R>R	901390:902332	-	cheV2	chemotaxis protein CheW	102	100
19	1	1616723	T	C	COD	nonsyn	ACA>GCA	T>A	1615925:1616771	-	-	LysR family transcriptional regulator	56	100
21	1	2576135	G	A	COD	nonsyn	GCA>GTA	A>V	2575650:2577399	-	pilQ	pili ecretion protein PilQ	267	99.25
18	2	489841	T	C	COD	nonsyn	GAT>GGT	D>G	489251:490115	-	ycbC	hypothetical protein	75	100
18	2	141728	A	G	COD	syn	GAA>GAG	E>E	140954:142439	+	tppB	tripeptide transporter permease	100	98
2	1	2896711	G	A	COD	nonsyn	CAA>TAA	Q>*	2895535:2897425	-	mnmG	tRNA uridine 5-carboxymethylaminomethyl modification protein GidA	187	100
43	1	927290	T	C	COD	nonsyn	AAA>GAA	K>E	925736:927470	-	argS	arginyl-tRNA synthetase	140	99.29
45	2	1205778	T	C	COD	syn	GAA>GAG	E>E	1205150:1206746	-	-	methyl-accepting chemotaxis protein	129	99.22
27	1	148094	C	T	COD	syn	AGC>AGT	S>S	147863:149843	+	-	phosphoglycerol transferase	123	98.37
26	1	2356744	A	G	COD	syn	AAA>AAG	K>K	2356435:2357155	+	arcA	two-component response regulator	110	99.09
34	1	28294	G	A	COD	nonsyn	CGC>TGC	R>C	26572:28750	-	fadB	multifunctional fatty acid oxidation complex subunit alpha	185	99.46
29	1	851414	A	G	COD	nonsyn	AGC>GGC	S>G	849808:851467	+	ushA	bifunctional UDP-sugar hydrolase/5'-nucleotidase periplasmic	61	100
44	1	1971807	G	A	COD	nonsyn	GGT>GAT	G>D	1970212:1973197	+	rne	hypothetical protein	131	100
43	1	530111	G	A	COD	nonsyn	CCG>CTG	P>L	529455:530334	-	yhbV	collagenase-like protease YhbV	175	99.43
27	1	730815	C	T	COD	syn	GAC>GAT	D>D	730086:730824	+	nanE	N-acetylmannosamine-6-phosphate 2-epimerase	99	100
34	2	940917	G	A	COD	nonsyn	GCA>ACA	A>T	940343:941132	+	ybbM	hypothetical protein	136	100
26	1	2488475	T	C	COD	syn	CCA>CCG	P>P	2488249:2488714	-	sspB	ClpXP protease specificity-enhancing factor	107	98.13
26	1	2414948	A	G	COD	nonsyn	AAA>GAA	K>E	2414344:2415475	+	-	glycerate kinase	108	100
11	1	2863750	T	C	COD	nonsyn	TAA>CAA	*>Q	2863239:2863752	+	def	peptide deformylase	66	100
4	1	386707	T	C	COD	nonsyn	TCA>CCA	S>P	386001:387981	+	csrD	regulatory protein CsrD	77	100
28	1	1117556	A	G	COD	nonsyn	TAC>TGC	Y>C	1117329:1118388	+	-	hypothetical protein	197	99.49
4	1	2389539	T	C	COD	nonsyn	TTA>TCA	L>S	2387188:2390569	+	chiS	chitin sensor histidine kinase ChiS	66	100
44	2	412224	A	G	COD	nonsyn	CAG>CGG	Q>R	411334:412651	+	-	branched-chain amino acid transport system II carrier protein	185	99.46
36	1	485394	A	G	COD	nonsyn	CAC>CGC	H>R	484261:485599	+	vpsR	Fis family transcriptional regulator	251	99.2
36	1	2172833	A	G	COD	syn	CTT>CTC	L>L	2171902:2173273	-	tilS	tRNA(Ile)-lysidine synthetase	185	99.46
43	1	1123237	A	G	COD	syn	GTA>GTG	V>V	1122361:1123435	+	hisB	imidazole glycerol-phosphate dehydratase/histidinol phosphatase	147	100
37	2	542445	C	T	COD	syn	CAG>CAA	Q>Q	542081:542747	-	yqjA	hypothetical protein	73	100
28	1	2643093	T	C	COD	syn	GGT>GGC	G>G	2641851:2643153	+	dcuA	anaerobic C4-dicarboxylate transporter	182	100
28	1	1923740	T	C	COD	syn	GGA>GGG	G>G	1922956:1924078	-	rnd	ribonuclease D	146	100
18	1	1840681	T	C	COD	nonsyn	ATT>ACT	I>T	1840151:1840709	+	-	MshA-like protein	121	100
43	1	590198	G	A	COD	nonsyn	ATG>ATA	M>I	588677:591530	+	-	M16 family peptidase	165	99.39
28	1	1767987	T	C	COD	syn	TTA>CTA	L>L	1767794:1768478	+	queC	queuosine biosynthesis protein QueC	201	100
26	1	2567270	G	A	COD	nonsyn	CGA>TGA	R>*	2566481:2567696	-	argD	bifunctional N-succinyldiaminopimelate-aminotransferase/acetylornithine transaminase protein	101	100
11	2	104147	A	G	IG	-	-	-	-	-	-	-	81	100
44	1	909677	A	G	COD	nonsyn	AGT>GGT	S>G	908443:910099	+	-	methyl-accepting chemotaxis protein	259	100
44	2	1189612	A	T	COD	nonsyn	ATG>AAG	M>K	1189220:1189652	-	yjaB	acetyltransferase	265	100
36	1	270956	C	T	COD	nonsyn	CAA>TAA	Q>*	270370:271387	+	tbpA	thiamine transporter substrate binding subunit	139	98.56
29	1	2463879	G	A	COD	nonsyn	CCA>TCA	P>S	2463015:2465739	-	secA	preprotein translocase subunit SecA	97	100
19	P	30788	G	A	COD	nonsyn	GGC>AGC	G>S	30427:31618	+	-	channel protein VirB10	364	99.45
37	1	1874131	G	A	COD	nonsyn	GCT>ACT	A>T	1873905:1875774	+	-	1-acyl-sn-glycerol-3-phosphate acyltransferase	70	100
27	1	683734	G	A	COD	nonsyn	GCT>ACT	A>T	683364:683997	+	-	type IV pilus biogenesis/stability protein	65	100
44	2	1208829	T	C	IG	-	-	-	-	-	-	-	127	100
34	2	437389	C	T	COD	nonsyn	GTT>ATT	V>I	436885:438349	-	-	formate/nitrite transporter family protein	149	97.99
19	2	416623	T	C	COD	syn	GTT>GTC	V>V	416254:417658	+	-	PTS system, fructose-like enzyme IIC component	113	99.12
27	1	145112	T	C	COD	nonsyn	GTA>GCA	V>A	144576:145251	+	radC	DNA repair protein RadC	120	99.17
19	2	376649	C	T	COD	syn	GAG>GAA	E>E	376621:378046	-	-	amino acid permease	120	100
34	1	871961	A	G	COD	nonsyn	GAC>GGC	D>G	871953:873240	+	clpX	ATP-dependent protease ATP-binding subunit ClpX	172	99.42
21	2	1213936	T	C	COD	nonsyn	ACG>GCG	T>A	1213687:1214767	-	-	heptosyltransferase	239	99.58
19	2	1231988	G	A	COD	syn	CAG>CAA	Q>Q	1230983:1232003	+	afuC	CP4-6 prophage; ferric transporter subunit	127	99.21
44	1	2481927	T	C	COD	syn	GAA>GAG	E>E	2481884:2482211	-	ftsL	membrane bound cell division protein	124	99.19
12	2	1312921	G	A	COD	syn	GGC>GGT	G>G	1304523:1316325	-	rtxA2	RTX repeat-containing calcium-binding cytotoxin RtxA2	63	92.06
18	1	2529691	T	C	COD	syn	CGT>CGC	R>R	2528338:2530180	+	rpoD	RNA polymerase sigma factor RpoD	172	98.26
28	1	332141	G	A	COD	nonsyn	GTT>ATT	V>I	331906:333634	+	yfbS	divalent anion:sodium symporter family protein	204	99.51
18	1	2869053	A	G	COD	syn	ACT>ACC	T>T	2869013:2869661	-	yqfA	oxidoreductase, inner membrane subunit	143	98.6
29	1	1123329	A	G	COD	nonsyn	AAC>AGC	N>S	1122361:1123435	+	hisB	imidazole glycerol-phosphate dehydratase/histidinol phosphatase	43	97.67
27	2	841480	T	C	COD	syn	AAA>AAG	K>K	841431:842112	-	bioD	dithiobiotin synthetase	76	100
26	2	337242	A	G	COD	nonsyn	ACA>GCA	T>A	336290:338270	+	-	methyl-accepting chemotaxis protein	89	100
44	1	933111	C	T	COD	syn	AAC>AAT	N>N	933054:933351	+	-	acyl carrier protein	135	100
28	1	1247381	A	G	COD	syn	GAA>GAG	E>E	1245776:1247513	+	-	hypothetical protein	172	99.42
18	2	232637	A	G	COD	nonsyn	AAT>GAT	N>D	231373:232774	+	-	phosphatidylserine decarboxylase	88	100
37	1	804548	A	G	COD	syn	GCA>GCG	A>A	804020:805313	+	yieG	hypothetical protein	112	100
18	1	504678	G	A	IG	-	-	-	-	-	-	-	109	100
2	2	1014833	G	A	COD	nonsyn	GAT>AAT	D>N	1013131:1014928	+	-	surface protein	77	100
45	1	1624329	A	G	COD	nonsyn	GAG>GGG	E>G	1624258:1624681	+	-	small heat shock protein	74	98.65
19	1	1744846	A	G	COD	syn	CCA>CCG	P>P	1743451:1745140	+	maeA	malate dehydrogenase	107	99.07
34	1	926676	C	T	COD	nonsyn	ATG>ATA	M>I	925736:927470	-	argS	arginyl-tRNA synthetase	114	96.49
19	1	384573	C	T	COD	nonsyn	GCG>GTG	A>V	384487:385021	+	ssb	single-stranded DNA-binding protein	199	98.49
43	1	562870	C	T	COD	syn	TTG>TTA	L>L	562176:564522	-	-	hypothetical protein	175	99.43
11	1	2586556	T	C	IG	-	-	-	-	-	-	-	84	100
2	2	169371	T	C	COD	syn	CCT>CCC	P>P	168528:169980	+	-	GGDEF domain-containing protein	96	100
21	1	512512	A	G	COD	syn	GAA>GAG	E>E	512383:512857	+	greA	transcription elongation factor GreA	257	99.61
28	1	65721	A	G	COD	syn	GAA>GAG	E>E	64956:66216	+	rho	transcription termination factor Rho	242	100
34	1	2518403	A	G	COD	nonsyn	GTC>GCC	V>A	2518164:2518842	-	-	general secretion pathway protein B	122	100
19	1	115615	A	G	COD	nonsyn	TTT>TCT	F>S	114335:115745	-	glnA	glutamine synthetase	210	99.52
28	1	922171	T	C	COD	nonsyn	GAA>GGA	E>G	921398:923564	-	pta	phosphate acetyltransferase	195	100
27	2	890570	G	A	COD	syn	AGC>AGT	S>S	889936:891133	-	ackA2	acetate kinase	97	100
34	1	2062866	A	G	COD	nonsyn	TTC>CTC	F>L	2061975:2063106	-	cheB	chemotaxis-specific methylesterase	146	100
29	2	884072	T	C	COD	nonsyn	GAC>GGC	D>G	882999:884571	-	ybiT	ABC transporter ATP-binding protein	68	100
29	1	2351302	G	A	COD	nonsyn	ACA>ATA	T>I	2350412:2351696	-	thrC	threonine synthase	59	100
44	2	256360	T	C	COD	nonsyn	GAC>GGC	D>G	255416:257627	-	-	hypothetical protein	221	99.55
45	1	581645	C	T	COD	syn	GTC>GTT	V>V	581255:582425	+	-	aspartate kinase	165	98.18
28	1	2394934	T	C	COD	nonsyn	ATG>ACG	M>T	2393999:2395025	+	-	chitooligosaccharide transport system permease	245	100
2	1	907000	T	C	COD	syn	TGT>TGC	C>C	906217:907384	+	sucC	succinyl-CoA synthetase subunit beta	117	98.29
28	1	2138954	G	A	COD	nonsyn	GCA>GTA	A>V	2136687:2139177	-	napA	nitrate reductase catalytic subunit	149	100
36	1	71144	G	A	COD	nonsyn	GCC>GTC	A>V	70626:71811	-	hemY	protoheme IX synthesis protein	233	98.71
27	2	84848	C	T	COD	syn	CTG>CTA	L>L	84190:84985	-	mshO2	MshO protein	104	98.08
45	1	2073901	T	C	COD	nonsyn	ATA>GTA	I>V	2073871:2074654	-	fliR	flagellar biosynthesis protein FliR	86	100
18	1	730637	C	T	COD	nonsyn	GCA>GTA	A>V	730086:730824	+	nanE	N-acetylmannosamine-6-phosphate 2-epimerase	115	99.13
27	1	1722437	G	A	COD	nonsyn	TGT>TAT	C>Y	1720236:1722591	+	-	hypothetical protein	84	100
34	2	501327	G	A	COD	syn	GGC>GGT	G>G	501041:502499	-	nagE2	fused N-acetyl glucosamine specific PTS enzyme: IIC and IIB components	101	98.02
44	2	820450	T	C	COD	nonsyn	ATC>GTC	I>V	818935:820477	-	-	sodium/proton antiporter	176	100
4	1	692216	G	A	IG	-	-	-	-	-	-	-	79	100
26	1	2662127	T	C	COD	nonsyn	TAC>CAC	Y>H	2662054:2662678	+	ychE	hypothetical protein	122	100
45	1	2772328	T	C	COD	nonsyn	AAT>GAT	N>D	2772292:2773201	-	gspC	general secretion pathway protein C	142	100
45	1	1852530	G	A	COD	nonsyn	CCA>TCA	P>S	1851537:1852653	-	asd	aspartate-semialdehyde dehydrogenase	141	98.58
29	1	2775387	T	C	COD	syn	CGT>CGC	R>R	2775186:2776809	+	pck	phosphoenolpyruvate carboxykinase	94	96.81
43	1	1165040	G	A	COD	nonsyn	ACA>ATA	T>I	1164249:1165245	-	ldhA	fermentative D-lactate dehydrogenase, NAD-dependent	153	98.04
36	2	698469	G	A	COD	syn	TTG>TTA	L>L	698415:699756	+	-	hypothetical protein	126	99.21
26	2	496838	C	T	COD	nonsyn	GCG>GTG	A>V	493113:497580	+	mukB	fused chromosome partitioning protein: nucleotide hydrolase	88	97.73
35	1	2268665	C	T	COD	syn	AAC>AAT	N>N	2267702:2268884	+	-	hypothetical protein	189	100
28	1	1274600	T	C	COD	nonsyn	ACA>GCA	T>A	1274345:1276028	-	yehU	sensory kinase in two-component system with YehT	126	99.21
18	1	213160	A	G	COD	nonsyn	AAC>GAC	N>D	212655:213759	+	fnlB	UDP-2-acetamido-2,6-dideoxy-beta-L-talose 4-dehydrogenase	148	100
34	2	477187	C	T	IG	-	-	-	-	-	-	-	90	98.89
34	2	33608	T	C	COD	nonsyn	CAC>CGC	H>R	33114:33999	-	-	LysR family transcriptional regulator	136	100
35	1	1636203	G	A	COD	syn	CTG>CTA	L>L	1635300:1636287	+	-	hypothetical protein	104	99.04
43	2	588162	A	G	COD	syn	CGT>CGC	R>R	587573:588518	-	rbgA	ribosomal biogenesis GTPase	115	100
18	2	381236	A	G	COD	nonsyn	GAT>GGT	D>G	380289:381618	+	-	GGDEF domain-containing protein	57	98.25
18	2	739232	G	A	COD	syn	GGC>GGT	G>G	739192:739534	-	-	hypothetical protein	45	95.56
28	2	27475	C	A	COD	nonsyn	GCG>TCG	A>S	27454:27910	-	-	MarR family transcriptional regulator	173	99.42
45	1	2264745	T	C	COD	syn	GCA>GCG	A>A	2264741:2265212	-	-	hypothetical protein	131	100
18	1	2718567	G	A	IG	-	-	-	-	-	-	-	113	100
27	1	2665106	T	C	COD	nonsyn	ACA>GCA	T>A	2664920:2668361	-	-	sensory transduction protein kinase	132	100
45	1	489486	G	A	COD	nonsyn	TGT>TAT	C>Y	487468:489730	+	ptsP	fused phosphoenolpyruvate-protein phosphotransferase PtsP/GAF domain	136	99.26
21	2	641203	A	G	COD	nonsyn	AAT>AGT	N>S	640721:642434	+	sgrR	DNA-binding transcriptional regulator	116	98.28
18	1	2394802	C	T	COD	nonsyn	TCA>TTA	S>L	2393999:2395025	+	-	chitooligosaccharide transport system permease	114	99.12
34	1	285122	C	T	IG	-	-	-	-	-	-	-	105	97.14
35	2	475160	C	T	IG	-	-	-	-	-	-	-	90	96.67
21	2	1163953	G	A	COD	syn	GCG>GCA	A>A	1162597:1164040	+	sypK	oligosaccharide translocase	259	99.61
27	2	1118115	C	T	COD	syn	AGC>AGT	S>S	1117170:1119579	+	-	hyaluronate lyase precursor	123	99.19
2	1	2213542	A	G	COD	nonsyn	TCT>CCT	S>P	2213452:2214013	-	-	hypothetical protein	73	98.63
26	2	1052176	C	T	COD	nonsyn	GCT>GTT	A>V	1051847:1052585	+	yjiH	hypothetical protein	133	100
37	1	792450	C	T	COD	syn	AGC>AGT	S>S	791679:793077	+	nqrA	Na(+)-translocating NADH-quinone reductase subunit A	142	96.48
28	2	1067531	T	C	COD	nonsyn	AAC>AGC	N>S	1067511:1067856	-	-	hypothetical protein	31	100
43	1	901360	C	T	COD	nonsyn	CGC>TGC	R>C	901206:901920	+	sdhB	succinate dehydrogenase iron-sulfur subunit	146	100
34	2	564405	G	A	COD	syn	AAG>AAA	K>K	564063:565059	+	-	soluble lytic murein transglycosylase	127	99.21
2	1	1171741	C	T	COD	syn	AAC>AAT	N>N	1170781:1172011	+	-	peptidase T	95	98.95
35	1	2258190	T	C	COD	nonsyn	GAA>GGA	E>G	2256961:2258197	-	-	hypothetical protein	133	100
21	1	2110034	T	C	COD	nonsyn	AAA>AGA	K>R	2109012:2110311	-	flgE	flagellar hook protein FlgE	164	100
28	2	319664	A	G	COD	syn	AGT>AGC	S>S	318310:319744	-	-	amino-acid ABC transporter binding protein	172	98.84
27	2	289225	C	T	COD	nonsyn	CCT>TCT	P>S	288597:290100	+	-	MerR family transcriptional regulator	86	100
19	1	1619156	T	C	COD	syn	AAA>AAG	K>K	1617190:1619206	-	-	hypothetical protein	62	100
43	2	517605	C	T	COD	nonsyn	GAT>AAT	D>N	517422:518955	-	hutH	histidine ammonia-lyase	124	97.58
37	1	2170431	G	A	COD	nonsyn	CAA>TAA	Q>*	2170074:2170941	-	yafD	hypothetical protein	151	98.68
37	1	1243786	T	C	COD	nonsyn	ATT>GTT	I>V	1242889:1244377	-	yhiP	transporter	58	98.28
35	1	571058	T	C	COD	syn	TTA>TTG	L>L	569998:571240	-	codB	cytosine permease	122	95.9
29	1	5914	T	C	COD	nonsyn	TAC>TGC	Y>C	5555:6227	-	yecS	cystine transport system permease	104	98.08
11	2	1319350	T	C	COD	syn	AGA>AGG	R>R	1318863:1321002	-	rtxB	ATP-binding protein, RTX transport secretion component RtxB	120	95.83
1	1	2587525	C	T	COD	nonsyn	TGG>TAG	W>*	2586653:2588528	-	argH	bifunctional argininosuccinate lyase/N-acetylglutamate synthase	117	100
28	1	450012	A	G	COD	nonsyn	TAC>CAC	Y>H	449538:450627	-	mltC	membrane-bound lytic murein transglycosylase C	167	99.4
34	2	182770	A	G	COD	syn	AGA>AGG	R>R	182476:183388	+	iucB	aerobactin siderophore synthesis protein IucB	142	100
43	1	845167	A	G	COD	syn	TGT>TGC	C>C	844632:847209	-	nirB	nitrite reductase, large subunit, NAD(P)H-binding	147	100
2	2	699176	G	A	COD	nonsyn	CGC>CAC	R>H	698415:699756	+	-	hypothetical protein	98	96.94
43	1	1322307	A	G	COD	syn	CAA>CAG	Q>Q	1322058:1323312	+	-	hypothetical protein	159	99.37
19	1	873496	C	T	COD	nonsyn	GCA>GTA	A>V	873371:875726	+	lon	DNA-binding ATP-dependent protease Lon (La)	152	99.34
4	1	2743696	T	C	COD	syn	CAT>CAC	H>H	2743669:2746093	+	plsB	glycerol-3-phosphate acyltransferase	119	99.16
19	1	661151	C	T	COD	nonsyn	GCT>ACT	A>T	660761:661211	-	yaiI	hypothetical protein	113	100
27	2	340163	C	T	COD	nonsyn	CGC>CAC	R>H	339591:340416	-	sapF	peptide transport system ATP-binding protein SapF	65	100
29	1	675783	A	G	COD	syn	GCA>GCG	A>A	674532:675792	+	iscS	cysteine desulfurase	70	98.57
18	1	317337	A	G	IG	-	-	-	-	-	-	-	119	100
2	2	634956	T	C	IG	-	-	-	-	-	-	-	106	99.06
29	1	2210073	C	T	COD	syn	ACG>ACA	T>T	2209886:2210249	-	-	hypothetical protein	54	100
27	1	1453279	C	T	COD	nonsyn	CCG>TCG	P>S	1453050:1454022	+	ccoP	cytochrome c oxidase, cbb3-type subunit III	58	100
21	2	189899	C	T	COD	nonsyn	CAC>TAC	H>Y	189868:190321	+	-	hypothetical protein	192	98.96
21	1	2432743	A	G	COD	nonsyn	TCA>CCA	S>P	2431762:2434228	-	hrpB	ATP-dependent RNA helicase HrpB	164	100
19	1	787558	T	C	COD	nonsyn	AAT>GAT	N>D	787210:788554	-	ampG	muropeptide transporter AmpG	130	100
12	1	2242854	C	T	COD	nonsyn	ATG>ATA	M>I	2242532:2243666	-	-	tail sheath protein	69	98.55
2	1	2055064	A	G	COD	nonsyn	TTC>CTC	F>L	2054131:2056090	-	ccmF	heme lyase, CcmF subunit	112	100
44	1	1728020	T	C	IG	-	-	-	-	-	-	-	126	100
11	2	52355	T	C	COD	nonsyn	TTT>CTT	F>L	50497:53563	+	-	acriflavin resistance plasma membrane protein	109	100
43	1	530922	G	A	COD	nonsyn	CGA>TGA	R>*	530343:531345	-	yhbU	collagenase-like protease YhbU	233	98.71
21	2	865345	A	G	COD	nonsyn	TCT>CCT	S>P	864937:866140	-	-	bicyclomycin resistance protein	156	100
12	1	995506	A	G	COD	nonsyn	GTC>GCC	V>A	994967:996086	-	ald	alanine dehydrogenase	80	100
28	1	1670481	G	A	COD	nonsyn	ACA>ATA	T>I	1668322:1680238	-	rtxA1	RTX repeat-containing calcium-binding cytotoxin RtxA1	174	99.43
36	2	149673	A	G	COD	nonsyn	TTT>CTT	F>L	148686:150549	-	-	DNA helicase II	140	100
26	1	2867280	C	T	COD	nonsyn	GCA>GTA	A>V	2866126:2867503	+	trkA	potassium transporter peripheral membrane protein	145	100
21	2	1161140	G	A	COD	nonsyn	GAC>AAC	D>N	1160170:1161445	+	sypI	glycosyl transferases group 1	244	99.18
21	1	393596	G	A	COD	syn	TTG>TTA	L>L	393035:394181	+	mshN	MSHA biogenesis protein MshN	265	100
18	2	261120	C	T	COD	nonsyn	GCT>ACT	A>T	260931:263715	-	rscS	hybrid sensor kinase RscS	81	97.53
18	2	842824	G	A	COD	nonsyn	CGT>TGT	R>C	842104:842926	-	bioC	biotin biosynthesis protein BioC	64	98.44
11	1	1641145	T	C	COD	syn	AAT>AAC	N>N	1640692:1642117	+	sbcB	exonuclease I	66	100
26	1	642901	C	T	COD	nonsyn	GCG>GTG	A>V	642662:643016	+	emrE	DLP12 prophage; multidrug resistance protein	104	97.12
11	2	508843	G	T	COD	nonsyn	GGC>GTC	G>V	508139:509609	+	cusB	copper/silver efflux system, membrane fusion protein	72	97.22
19	1	1285047	C	T	COD	syn	AGC>AGT	S>S	1284537:1285089	+	ycbK	hypothetical protein	50	100
45	1	1806794	A	G	COD	nonsyn	ACA>GCA	T>A	1806664:1807486	+	pstS2	phosphate-binding protein	92	100
28	1	2047502	C	T	COD	nonsyn	GCT>GTT	A>V	2047020:2048247	+	-	long-chain fatty acid transport protein	177	99.44
18	1	312936	A	G	COD	nonsyn	CAG>CGG	Q>R	311956:313174	+	-	hypothetical protein	117	99.15
45	1	1870545	A	G	COD	nonsyn	AAT>AGT	N>S	1869967:1870660	+	-	short chain dehydrogenase	106	100
12	1	290177	A	G	COD	nonsyn	GTA>GCA	V>A	289515:290331	-	apaH	diadenosine tetraphosphatase	80	98.75
4	2	767731	T	C	COD	syn	GCA>GCG	A>A	767484:768141	-	nfsB	dihydropteridine reductase, NAD(P)H-dependent, oxygen-insensitive	84	100
26	1	810122	T	C	COD	syn	TTA>TTG	L>L	809869:810835	-	lipA	lipoyl synthase	100	100
27	1	923406	A	G	COD	syn	ACT>ACC	T>T	921398:923564	-	pta	phosphate acetyltransferase	85	100
35	1	422890	A	G	COD	nonsyn	ATA>ACA	I>T	422402:423128	-	lptB	ABC transporter ATP-binding protein	140	100
28	2	975821	A	T	IG	-	-	-	-	-	-	-	196	99.49
35	1	222371	A	G	COD	syn	CGA>CGG	R>R	222272:223280	+	-	UDP-glucose 4-epimerase	131	100
35	1	203410	A	G	COD	nonsyn	ACA>GCA	T>A	203127:204441	+	ddhC	CDP-4-dehydro-6-deoxy-D-glucose 3-dehydratase	174	97.13
2	1	2279695	T	C	COD	nonsyn	TTC>TCC	F>S	2278646:2280614	+	-	amylo-1,6-glucosidase	107	100
4	1	902012	A	G	IG	-	-	-	-	-	-	-	62	100
34	P	37032	G	A	COD	nonsyn	GTC>ATC	V>I	36992:37541	+	-	outer membrane protein	95	100
21	2	261262	C	T	COD	syn	CTG>CTA	L>L	260931:263715	-	rscS	hybrid sensor kinase RscS	126	100
37	1	166284	A	G	COD	nonsyn	AAA>GAA	K>E	165920:166610	+	neuA	acylneuraminate cytidylyltransferase	193	99.48
2	1	254256	A	G	COD	syn	GGA>GGG	G>G	254199:254802	+	rplD	50S ribosomal protein L4	104	100
34	1	2504806	T	C	IG	-	-	-	-	-	-	-	116	99.14
37	1	2219709	G	A	COD	nonsyn	CAA>TAA	Q>*	2219625:2220615	-	pstS	phosphate-binding protein	131	95.42
29	1	1596264	C	A	COD	nonsyn	GCC>GAC	A>D	1595272:1596787	+	rbsA	D-ribose transporter ATP-binding protein	42	100
27	1	1685428	T	C	COD	syn	GCA>GCG	A>A	1684617:1686522	-	-	2',3'-cyclic-nucleotide 2'-phosphodiesterase	100	100
36	1	2646954	G	T	COD	nonsyn	GCC>GAC	A>D	2646724:2647930	-	-	major facilitator transporter	259	99.23
27	2	1144312	T	C	COD	nonsyn	TTC>CTC	F>L	1142229:1144824	+	-	two component sensory histidine kinase	82	100
12	2	280700	A	G	COD	nonsyn	AGT>GGT	S>G	279814:283978	+	fdhF	formate dehydrogenase-H	64	100
11	1	2080941	C	T	COD	nonsyn	GCT>ACT	A>T	2080116:2081436	-	fliI	flagellum-specific ATP synthase	82	98.78
29	1	1559666	G	A	COD	nonsyn	TGG>TGA	W>*	1559315:1560119	+	-	sterol desaturate	40	95
34	1	737678	C	T	COD	nonsyn	GAT>AAT	D>N	737480:737837	-	ureB	urea amidohydrolase, beta subunit	132	99.24
26	1	1371332	A	G	COD	syn	TAT>TAC	Y>Y	1369768:1371967	-	hutA	heme transport protein HutA	99	100
26	1	2407249	G	A	COD	nonsyn	GCT>GTT	A>V	2406653:2408285	-	-	iron(III)-transport system permease SfuB	106	97.17
28	1	2379742	A	G	COD	nonsyn	GTT>GCT	V>A	2378273:2381372	-	-	acriflavin resistance plasma membrane protein	209	99.52
44	1	1637205	A	G	COD	nonsyn	TTA>TCA	L>S	1636657:1637344	-	aqpZ	aquaporin Z	191	98.43
18	1	827657	A	G	COD	syn	TTT>TTC	F>F	827524:828949	-	miaB	(dimethylallyl)adenosine tRNA methylthiotransferase	136	98.53
34	1	520607	G	A	COD	nonsyn	GAT>AAT	D>N	519712:521200	+	nusA	transcription elongation factor NusA	165	100
34	1	2388996	G	A	COD	nonsyn	CGA>CAA	R>Q	2387188:2390569	+	chiS	chitin sensor histidine kinase ChiS	137	98.54
43	1	734744	A	G	COD	nonsyn	GTT>GCT	V>A	734547:735213	-	ureF	urease accessory protein UreF	140	100
29	2	940386	T	C	COD	nonsyn	TTT>CTT	F>L	940343:941132	+	ybbM	hypothetical protein	55	100
1	2	99805	C	T	IG	-	-	-	-	-	-	-	163	98.77
37	1	1877402	T	C	COD	nonsyn	ACA>GCA	T>A	1877141:1878116	-	menC	O-succinylbenzoate synthase	78	98.72
28	1	2559473	C	T	COD	nonsyn	GCT>GTT	A>V	2559030:2559630	+	ftsN	cell division protein FtsN	174	100
28	1	1496491	A	G	COD	syn	TGT>TGC	C>C	1496316:1496769	-	-	MutT/nudix family protein	128	100
44	1	1791377	G	A	COD	nonsyn	CCA>TCA	P>S	1790147:1791812	-	oppA	oligopeptide-binding protein OppA	192	99.48
45	2	215150	T	C	COD	syn	AAT>AAC	N>N	214001:216104	+	-	FhuE receptor precursor	177	99.44
43	1	2209245	T	C	COD	syn	ATT>ATC	I>I	2209086:2209830	+	cutC	copper homeostasis protein	170	100
28	2	818640	T	C	COD	syn	CAA>CAG	Q>Q	816989:818684	-	-	hypothetical protein	184	98.91
27	2	651570	G	A	COD	nonsyn	GGC>GAC	G>D	649636:651601	+	ydaM	GGDEF domain-containing protein	100	100
35	2	1159047	A	G	COD	syn	GGA>GGG	G>G	1158993:1160010	+	sypH	glycosyl transferases group 1	139	100
18	2	856111	G	A	COD	syn	AAC>AAT	N>N	855828:856398	-	-	hypothetical protein	86	100
27	2	462466	A	G	COD	syn	TTT>TTC	F>F	462021:462477	-	-	cytochrome c'	86	100
11	1	989858	C	T	COD	nonsyn	GCG>GTG	A>V	989043:990126	+	serC	phosphoserine aminotransferase	108	99.07
19	2	1135453	G	T	COD	nonsyn	GCG>GAG	A>E	1133540:1136201	-	-	beta-hexosaminidase	132	100
44	1	1389858	A	G	COD	nonsyn	ATT>GTT	I>V	1389614:1390529	+	-	phosphoenolpyruvate phosphomutase	169	99.41
36	1	2343241	C	T	COD	nonsyn	GTT>ATT	V>I	2342968:2343829	-	mscS	mechanosensitive ion channel MscS	149	97.99
2	1	458527	C	T	COD	nonsyn	GTC>ATC	V>I	458203:458914	-	yggS	hypothetical protein	116	99.14
27	1	2431710	T	C	COD	nonsyn	AAA>AGA	K>R	2429365:2431738	-	mrcB	bifunctional glycosyl transferase and transpeptidase	51	100
44	1	2295732	G	A	COD	nonsyn	CAT>TAT	H>Y	2295156:2296782	-	cadC	DNA-binding transcriptional activator CadC	205	98.54
35	1	1329097	T	C	COD	nonsyn	TAC>TGC	Y>C	1328471:1329386	-	-	hypothetical protein	106	99.06
29	2	65097	A	G	COD	syn	CGT>CGC	R>R	62930:65114	-	-	TonB-dependent outer membrane receptor	66	98.48
1	1	463232	A	G	COD	nonsyn	ATT>ACT	I>T	462315:463263	-	gshB	glutathione synthetase	109	100
18	1	887802	T	C	COD	nonsyn	TTC>TCC	F>S	887539:889033	+	nagE	PTS system N-acetyl glucosamine specific transporter subunit IICB\	126	99.21
27	2	965173	T	C	COD	nonsyn	ATG>GTG	M>V	964867:965251	-	-	hypothetical protein	96	100
45	2	302766	A	G	COD	syn	TTT>TTC	F>F	302048:303059	-	-	hypothetical protein	108	100
44	1	2540002	T	C	COD	syn	GGA>GGG	G>G	2539011:2540733	-	ilvI	acetolactate synthase 3 catalytic subunit	243	100
19	1	2645193	T	C	COD	nonsyn	GTT>GCT	V>A	2643856:2645704	+	dipZ	thiol:disulfide interchange protein	149	99.33
28	2	427929	A	G	COD	nonsyn	GTG>GCG	V>A	426463:428065	-	-	glycine betaine transporter	238	100
2	1	85063	G	A	IG	-	-	-	-	-	-	-	147	99.32
29	2	516689	A	G	COD	syn	TAT>TAC	Y>Y	515254:516883	-	-	methyl-accepting chemotaxis protein	39	100
28	2	745568	T	A	IG	-	-	-	-	-	-	-	151	100
45	1	427308	C	T	COD	nonsyn	CGT>TGT	R>C	427046:427868	+	yrbF	toluene ABC transporter ATP-binding protein	137	100
4	1	1759279	A	G	COD	syn	AAT>AAC	N>N	1759101:1759800	-	torR	DNA-binding transcriptional regulator TorR	61	100
27	1	627436	C	T	COD	nonsyn	ACC>ATC	T>I	627308:628301	+	-	LysR family transcriptional regulator	102	100
37	2	644315	A	G	COD	nonsyn	TAT>TGT	Y>C	643932:645378	+	-	two component sensor histidine kinase	104	100
18	1	1186254	A	G	COD	nonsyn	GAG>GGG	E>G	1185367:1186306	+	-	LysR family transcriptional regulator	78	98.72
18	1	886154	T	C	COD	syn	GCA>GCG	A>A	886000:887137	-	nagA	N-acetylglucosamine-6-phosphate deacetylase	105	100
26	1	1562944	T	C	COD	nonsyn	GAT>GGT	D>G	1562690:1563026	-	-	Type IIA topoisomerase, B subunit	110	100
35	1	2520063	T	C	COD	nonsyn	CAC>CGC	H>R	2518843:2520400	-	gspA	general secretion pathway protein A	141	100
45	1	2176407	T	C	COD	syn	GAA>GAG	E>E	2174354:2177834	-	dnaE	DNA polymerase III subunit alpha	128	99.22
45	2	390516	A	G	COD	nonsyn	GTC>GCC	V>A	390511:392371	-	-	cyclic nucleotide binding protein/CBS domain-containing proteins	93	100
21	1	720752	T	C	COD	nonsyn	CAA>CGA	Q>R	718380:720921	-	chiA	endochitinase	226	99.56
34	1	1598854	A	G	IG	-	-	-	-	-	-	-	102	99.02
21	2	1218144	T	C	COD	nonsyn	AAC>AGC	N>S	1218103:1219192	-	ydiK	hypothetical protein	352	100
36	1	1743609	A	G	COD	nonsyn	CAA>CGA	Q>R	1743451:1745140	+	maeA	malate dehydrogenase	160	100
44	1	2889619	T	C	COD	syn	CTA>CTG	L>L	2888865:2890407	-	atpA	ATP synthase F0F1 subunit alpha	256	99.61
26	1	2676098	G	A	COD	nonsyn	GTT>ATT	V>I	2675866:2677210	+	accC	acetyl-CoA carboxylase biotin carboxylase subunit	107	100
27	1	685246	C	T	COD	nonsyn	GCT>GTT	A>V	685043:686162	+	ispG	4-hydroxy-3-methylbut-2-en-1-yl diphosphate synthase	124	99.19
18	2	153853	T	C	COD	nonsyn	ATC>GTC	I>V	153409:154444	-	-	hypothetical protein	111	100
44	2	335917	A	G	COD	nonsyn	GAC>GGC	D>G	334331:336071	+	-	alpha-galactosidase	197	100
29	2	806612	T	C	COD	syn	CCT>CCC	P>P	804161:807479	+	-	chitodextrinase precursor	34	100
36	1	330726	C	T	COD	nonsyn	CAA>TAA	Q>*	330458:331895	+	cysN	sulfate adenylyltransferase subunit 1	257	100
27	2	252076	C	T	COD	syn	GTC>GTT	V>V	251629:252169	+	tadF2	ATP/GTP-binding motif-containing protein	97	100
19	1	1986123	C	T	COD	syn	GAG>GAA	E>E	1984901:1986575	-	rpsA	30S ribosomal protein S1	121	99.17
4	1	802919	A	G	COD	nonsyn	TTC>TCC	F>S	801735:803190	-	pepD	aminoacyl-histidine dipeptidase	90	98.89
29	1	1601834	G	A	COD	nonsyn	CCA>TCA	P>S	1601051:1601909	-	-	DNA ligase	47	97.87
21	1	287830	G	A	COD	nonsyn	AGC>AAC	S>N	287504:288275	+	yjjP	hypothetical protein	201	98.01
2	1	1755062	T	C	COD	syn	GGA>GGG	G>G	1753102:1755271	-	-	hypothetical protein	115	98.26
44	1	2373597	T	C	IG	-	-	-	-	-	-	-	178	85.96
26	1	1209739	A	G	COD	syn	GAA>GAG	E>E	1209478:1210414	+	-	LysR family transcriptional regulator	86	100
29	1	1645721	G	A	COD	nonsyn	GCT>ACT	A>T	1645645:1646821	+	purT	phosphoribosylglycinamide formyltransferase 2	40	97.5
34	1	177747	A	G	COD	syn	TCT>TCC	S>S	177548:178310	-	-	hypothetical protein	155	100
18	1	7021	T	C	COD	syn	AAA>AAG	K>K	6351:7104	-	fliY	cystine-binding protein	217	100
4	1	2119881	G	A	COD	nonsyn	GCT>ACT	A>T	2118701:2120153	+	-	hypothetical protein	69	98.55
12	1	1796094	G	A	COD	nonsyn	GCT>GTT	A>V	1795711:1797097	-	cysS	cysteinyl-tRNA synthetase	72	100
12	1	986035	G	A	COD	syn	AAG>AAA	K>K	985999:986629	+	tfoX1	DNA transformation protein TfoX1 (Sxy)	65	100
44	2	419833	A	G	COD	syn	CGA>CGG	R>R	418804:420064	+	ybdG	mechanosensitive ion channel MscS	191	100
37	1	588152	A	G	IG	-	-	-	-	-	-	-	156	98.72
37	2	464667	C	T	COD	nonsyn	CTT>TTT	L>F	464060:464975	+	ydhF	oxidoreductase	80	100
34	2	807399	A	G	COD	nonsyn	ACT>GCT	T>A	804161:807479	+	-	chitodextrinase precursor	138	100
26	1	916717	A	G	COD	nonsyn	CAC>CGC	H>R	914213:917621	+	-	hypothetical protein	87	100
34	2	1043855	A	G	COD	nonsyn	CTT>CCT	L>P	1043076:1044207	-	luxE	long-chain-fatty-acid ligase LuxE	170	100
35	1	556395	T	A	COD	nonsyn	TAT>AAT	Y>N	555935:556421	+	tadE1	TadE-like protein	162	99.38
19	2	35158	A	G	IG	-	-	-	-	-	-	-	113	100
43	1	1681134	T	C	COD	nonsyn	AGA>GGA	R>G	1680885:1682346	-	dcuD	transporter	136	100
1	1	1190323	A	G	COD	syn	TTT>TTC	F>F	1190169:1190574	-	-	hypothetical protein	126	98.41
27	2	660426	A	G	COD	syn	CCT>CCC	P>P	659900:661085	-	zot	zona occludens toxin	76	98.68
34	2	1199608	A	G	COD	nonsyn	AAC>AGC	N>S	1199300:1199774	+	-	MarR family transcriptional regulator	139	99.28
28	1	757645	A	G	COD	syn	AAA>AAG	K>K	757336:757666	+	-	lipoprotein	236	100
45	2	1259876	C	T	COD	nonsyn	GCC>GTC	A>V	1259520:1260159	+	-	hydrogenase cytochrome B-type subunit	156	99.36
37	1	2494531	G	A	COD	nonsyn	CCA>TCA	P>S	2493598:2494744	-	yhcM	hypothetical protein	136	98.53
18	2	935207	C	T	COD	nonsyn	GAT>AAT	D>N	933761:936938	-	putA	bifunctional proline dehydrogenase/pyrroline-5-carboxylate dehydrogenase	92	100
12	1	2174267	C	T	COD	nonsyn	GCT>ACT	A>T	2173343:2174303	-	accA	acetyl-CoA carboxylase carboxyltransferase subunit alpha	43	100
4	1	2655876	A	G	COD	syn	GTA>GTG	V>V	2655828:2656650	+	znuB2	high-affinity zinc uptake system membrane protein ZnuB2	88	100
4	2	989755	A	G	COD	syn	GAA>GAG	E>E	989656:990007	+	-	hypothetical protein	67	97.01
27	1	1432384	C	T	COD	nonsyn	CAG>TAG	Q>*	1428696:1433535	+	-	NAD-specific glutamate dehydrogenase	78	97.44
44	1	1814280	C	T	COD	nonsyn	GCC>ACC	A>T	1813332:1814973	-	-	methyl-accepting chemotaxis protein	181	96.69
19	1	1735960	T	C	COD	nonsyn	GAT>GGT	D>G	1735049:1736006	-	nrfD	formate-dependent nitrite reductase, membrane subunit	105	99.05
1	1	1178724	C	T	COD	nonsyn	CAT>TAT	H>Y	1177514:1179392	+	-	hypothetical protein	94	96.81
21	2	155418	A	G	COD	nonsyn	GAT>GGT	D>G	154999:155947	+	-	hypothetical protein	207	100
28	2	694318	T	C	IG	-	-	-	-	-	-	-	170	100
21	1	1496188	C	T	IG	-	-	-	-	-	-	-	126	100
34	1	2145425	T	C	IG	-	-	-	-	-	-	-	150	100
28	2	1169225	T	C	COD	nonsyn	TAT>CAT	Y>H	1169101:1170190	+	sypP	glycosyltransferase	191	99.48
27	2	1293424	A	G	COD	syn	TAT>TAC	Y>Y	1291344:1294497	-	acrF	multidrug efflux system protein	95	100
27	1	2400378	G	A	COD	nonsyn	GTT>ATT	V>I	2399690:2401598	+	-	beta-hexosaminidase	105	100
26	1	3447	C	T	COD	nonsyn	GTT>ATT	V>I	2280:3906	-	yidC	inner membrane protein translocase component YidC	119	99.16
18	1	419304	A	G	COD	syn	CGT>CGC	R>R	419279:420134	-	yhbJ	hypothetical protein	119	100
2	1	1565347	A	G	IG	-	-	-	-	-	-	-	94	100
44	2	79612	T	C	COD	nonsyn	CAT>CGT	H>R	79397:83792	-	mshQ2	MshQ protein	214	100
26	1	922346	C	T	COD	nonsyn	GTT>ATT	V>I	921398:923564	-	pta	phosphate acetyltransferase	103	100
37	1	1718722	T	C	COD	nonsyn	TTT>CTT	F>L	1718217:1718880	+	yccA	hypothetical protein	127	98.43
2	1	2387337	T	C	COD	nonsyn	GTG>GCG	V>A	2387188:2390569	+	chiS	chitin sensor histidine kinase ChiS	100	100
18	1	2387533	T	C	COD	syn	GGT>GGC	G>G	2387188:2390569	+	chiS	chitin sensor histidine kinase ChiS	128	99.22
26	1	2757533	C	T	COD	nonsyn	CGT>TGT	R>C	2757235:2757568	+	-	hypothetical protein	79	98.73
4	1	1775108	T	C	IG	-	-	-	-	-	-	-	70	100
4	2	559600	G	A	COD	nonsyn	CAA>TAA	Q>*	558667:560368	-	-	ribosomal large subunit pseudouridine synthase A	43	100
12	2	266414	C	T	COD	syn	ACC>ACT	T>T	265241:266789	+	glpD	glycerol-3-phosphate dehydrogenase	113	99.12
27	2	474493	A	G	COD	syn	GAA>GAG	E>E	474484:474862	+	-	hypothetical protein	95	100
26	1	335748	C	T	COD	nonsyn	GCA>ACA	A>T	335553:336039	-	-	hypothetical protein	143	98.6
18	1	657494	A	G	COD	nonsyn	TTC>CTC	F>L	656045:658292	-	-	hypothetical protein	106	99.06
35	1	216745	G	A	COD	nonsyn	GCT>ACT	A>T	216108:217020	+	-	UDP-N-acetyl-D-quinovosamine 4-epimerase	168	100
18	1	2243135	T	C	COD	nonsyn	AAT>GAT	N>D	2242532:2243666	-	-	tail sheath protein	96	100
21	2	1036864	T	C	COD	nonsyn	TCT>CCT	S>P	1036449:1037229	+	-	ABC transporter ATP-binding protein	197	99.49
34	1	2818222	T	C	COD	syn	ACT>ACC	T>T	2816845:2818726	+	-	cyclic nucleotide binding protein/CBS domain-containing proteins	116	98.28
28	2	58643	T	C	COD	nonsyn	TAC>TGC	Y>C	58305:58848	-	-	hypothetical protein	210	100
28	1	1386717	T	C	IG	-	-	-	-	-	-	-	165	100
43	1	725703	C	T	COD	syn	AGC>AGT	S>S	724611:725955	+	-	sodium-dependent transporter	166	99.4
19	2	1265724	T	C	COD	syn	TCT>TCC	S>S	1265067:1265958	+	-	AraC family transcriptional regulator	125	100
45	1	1032661	T	C	COD	syn	GAT>GAC	D>D	1031185:1033216	+	uvrB	excinuclease ABC subunit B	83	100
43	1	839871	T	C	COD	syn	CCT>CCC	P>P	839463:840318	+	prmC	N5-glutamine methyltransferase, modifies release factors RF-1 and RF-2	152	100
26	2	1207329	T	C	COD	nonsyn	AAT>GAT	N>D	1207107:1208637	-	-	methyl-accepting chemotaxis protein, aerotaxis receptor	92	98.91
34	1	1462196	T	C	COD	syn	AAA>AAG	K>K	1461541:1462276	-	bax	hypothetical protein	106	100
27	1	678790	A	G	COD	syn	GAA>GAG	E>E	677227:679078	+	hscA	chaperone protein HscA	85	100
34	1	1385847	T	C	COD	nonsyn	GAT>GGT	D>G	1385029:1386580	-	-	diguanylate cyclase	150	100
4	1	787033	C	T	IG	-	-	-	-	-	-	-	109	98.17
45	2	153985	C	T	COD	nonsyn	GAG>AAG	E>K	153409:154444	-	-	hypothetical protein	111	98.2
27	1	1018002	G	A	COD	syn	TTC>TTT	F>F	1017968:1019288	-	-	response regulator receiver domain-containing protein	52	100
19	1	899163	A	G	COD	nonsyn	TAC>TGC	Y>C	899077:899425	+	sdhD	succinate dehydrogenase, membrane subunit, binds cytochrome b556	133	99.25
19	1	597895	A	G	COD	nonsyn	GAG>GGG	E>G	596888:598262	+	ffh	Signal recognition particle (SRP) component with 4.5S RNA (ffs)	75	100
34	1	329840	C	T	COD	nonsyn	TCA>TTA	S>L	329520:330429	+	cysD	sulfate adenylyltransferase subunit 2	162	98.15
43	1	1514351	T	C	COD	nonsyn	GAT>GGT	D>G	1513476:1514640	-	-	membrane-bound lytic murein transglycosylase C	103	100
26	1	1488731	T	C	COD	nonsyn	AAC>AGC	N>S	1488414:1488882	-	-	acetyltransferase	88	100
43	2	820386	G	A	COD	nonsyn	GCG>GTG	A>V	818935:820477	-	-	sodium/proton antiporter	159	98.74
34	1	333381	C	T	COD	nonsyn	GCA>GTA	A>V	331906:333634	+	yfbS	divalent anion:sodium symporter family protein	148	100
43	1	2504628	T	C	COD	syn	GAA>GAG	E>E	2504159:2504798	-	nudF	ADP-ribose pyrophosphatase	112	100
45	2	758286	A	G	COD	syn	GAA>GAG	E>E	758175:760167	+	tktB	transketolase	52	100
29	1	528323	C	T	IG	-	-	-	-	-	-	-	52	94.23
2	2	349702	C	T	COD	nonsyn	CGC>TGC	R>C	348960:349986	+	ycjF	hypothetical protein	92	100
18	1	2200145	T	C	COD	nonsyn	TAC>TGC	Y>C	2200050:2200386	-	yajC	preprotein translocase subunit YajC	82	100
29	1	1281368	C	T	COD	nonsyn	GCT>GTT	A>V	1281303:1282713	+	-	chlorohydrolase/deaminase family protein	32	100
26	1	2137924	A	G	COD	syn	ACT>ACC	T>T	2136687:2139177	-	napA	nitrate reductase catalytic subunit	131	100
29	2	405358	A	G	COD	nonsyn	ACC>GCC	T>A	404217:406812	+	-	sensor histidine kinase	46	100
18	1	1246978	C	T	COD	nonsyn	ACA>ATA	T>I	1245776:1247513	+	-	hypothetical protein	71	100
44	1	2376855	T	C	IG	-	-	-	-	-	-	-	165	100
44	2	1064876	G	A	COD	nonsyn	CCT>TCT	P>S	1064786:1064927	-	-	hypothetical protein	165	100
43	1	1477851	T	C	COD	syn	GCT>GCC	A>A	1477584:1478916	+	-	carbohydrate binding domain-containing protein	114	100
21	1	561159	A	G	COD	syn	TCT>TCC	S>S	560036:561380	-	phoQ1	sensory histidine kinase in two-component regulatory system with PhoP	268	100
27	2	1161374	T	C	COD	nonsyn	TTT>CTT	F>L	1160170:1161445	+	sypI	glycosyl transferases group 1	117	100
35	1	1110114	G	A	COD	nonsyn	CAT>TAT	H>Y	1109691:1111242	-	-	hypothetical protein	138	100
43	1	2391751	T	C	COD	nonsyn	GTA>GCA	V>A	2391188:2392862	+	-	chitooligosaccharide-binding protein	210	99.05
34	2	830481	T	C	COD	nonsyn	AAT>AGT	N>S	829966:831019	-	-	two component sensor histidine kinase	130	100
37	2	1091143	T	C	COD	nonsyn	TGT>CGT	C>R	1090494:1091841	+	guaD	guanine deaminase	109	100
4	1	1989068	G	A	COD	nonsyn	GGA>GAA	G>E	1988970:1989690	+	aat	leucyl/phenylalanyl-tRNA--protein transferase	89	100
19	1	2777644	T	C	COD	nonsyn	ATC>ACC	I>T	2776991:2778950	+	yicH	hypothetical protein	163	98.16
19	1	852764	T	C	COD	nonsyn	AAT>GAT	N>D	852728:853166	-	copG	copper amine oxidase N-terminal protein	121	100
18	1	706825	T	C	COD	nonsyn	AAG>GAG	K>E	706768:708046	-	-	proton/sodium-glutamate symport protein	92	98.91
28	1	693530	A	G	COD	nonsyn	CTT>CCT	L>P	692442:693792	-	xseA	exodeoxyribonuclease VII large subunit	240	99.58
45	2	1191658	A	G	COD	nonsyn	TAC>CAC	Y>H	1191298:1193161	-	-	phosphatase	165	100
37	1	519020	A	G	IG	-	-	-	-	-	-	-	101	100
45	1	961610	A	G	COD	nonsyn	TCT>CCT	S>P	961322:961859	-	-	hypothetical protein	111	100
21	1	1142185	C	T	COD	nonsyn	GCT>ACT	A>T	1140328:1142788	-	ainR	autoinducer regulatory protein AinR	101	98.02
4	1	2581064	T	C	COD	nonsyn	ATC>ACC	I>T	2580201:2582700	+	mrcA	bifunctional penicillin-binding protein 1a/ murein transglycosylase/murein transpeptidase	59	96.61
19	1	1089792	T	C	COD	nonsyn	CTT>CCT	L>P	1089082:1090978	+	mifA	diguanylate cyclase (GGDEF), inhibitor of flagellar motility	77	100
28	1	140085	A	G	COD	syn	TTT>TTC	F>F	138383:140699	-	yhgF	transcriptional accessory protein	206	99.51
27	1	732844	G	A	COD	syn	GTG>GTA	V>V	731755:733273	+	nanT	N-acetylneuraminate transporter, sodium-glucose/galactose cotransporter	91	100
26	1	1292918	G	A	COD	nonsyn	GCC>ACC	A>T	1292557:1293283	+	macB	macrolide ABC transporter ATP-binding/membrane protein	91	97.8
43	1	1980242	C	T	COD	syn	AAC>AAT	N>N	1979960:1982021	+	metG	methionyl-tRNA synthetase	113	99.12
37	1	2195800	T	C	COD	syn	GGT>GGC	G>G	2193967:2196589	+	glnD	PII uridylyl-transferase	135	98.52
26	1	2296214	G	A	COD	nonsyn	GCG>GTG	A>V	2295156:2296782	-	cadC	DNA-binding transcriptional activator CadC	102	99.02
34	1	1928570	T	C	COD	nonsyn	GAC>GGC	D>G	1927932:1928634	-	yeaZ	peptidase	108	100
27	2	401111	A	G	COD	syn	CTT>CTC	L>L	399121:402172	-	-	acriflavin resistance plasma membrane protein	77	89.61
2	1	2277735	G	A	COD	nonsyn	GAT>AAT	D>N	2276705:2277842	+	malK2	maltose ABC transporter ATP-binding protein	108	100
43	1	2356543	C	T	COD	syn	GGC>GGT	G>G	2356435:2357155	+	arcA	two-component response regulator	191	99.48
26	1	2325943	G	A	COD	nonsyn	TCA>TTA	S>L	2325056:2325959	-	lepB	leader peptidase (signal peptidase I)	88	100
34	2	467823	A	G	COD	nonsyn	ACC>GCC	T>A	466958:469289	+	-	ATP-dependent protease (Lon-like)	111	100
27	1	1318314	T	C	COD	syn	CAA>CAG	Q>Q	1318016:1319207	-	metC	cystathionine beta-lyase	82	100
21	1	1626981	A	G	COD	nonsyn	TTC>CTC	F>L	1626801:1627437	-	-	hypothetical protein	124	100
18	1	2135619	G	A	COD	nonsyn	GCG>GTG	A>V	2135530:2136106	-	napC	nitrate reductase, cytochrome c-type, periplasmic	151	99.34
12	1	1537665	C	T	COD	syn	GTC>GTT	V>V	1536975:1538667	+	-	carbohydrate binding domain-containing protein	62	96.77
4	2	396414	A	G	COD	nonsyn	ATG>GTG	M>V	395576:396629	+	galT	galactose-1-phosphate uridylyltransferase	65	100
27	1	1982916	T	C	IG	-	-	-	-	-	-	-	79	100
26	2	474973	C	T	IG	-	-	-	-	-	-	-	69	98.55
44	1	356620	T	C	IG	-	-	-	-	-	-	-	267	80.15
19	1	1634351	G	A	COD	nonsyn	GGT>GAT	G>D	1633455:1635141	+	-	exoenzyme regulatory protein AepA precursor	67	100
26	1	2292713	G	A	COD	nonsyn	GCA>GTA	A>V	2291601:2292936	-	cadB	lysine/cadaverine antiporter	127	100
35	1	2162348	G	A	COD	nonsyn	ATG>ATA	M>I	2160833:2163281	+	fadE	acyl-CoA dehydrogenase	117	100
19	2	1274302	G	A	COD	nonsyn	CAA>TAA	Q>*	1267087:1278502	-	-	hypothetical protein	150	100
18	1	1674958	A	G	COD	nonsyn	TCT>CCT	S>P	1668322:1680238	-	rtxA1	RTX repeat-containing calcium-binding cytotoxin RtxA1	80	100
21	1	720095	C	T	COD	nonsyn	GGC>GAC	G>D	718380:720921	-	chiA	endochitinase	197	97.46
43	1	1676830	G	A	COD	nonsyn	CAA>TAA	Q>*	1668322:1680238	-	rtxA1	RTX repeat-containing calcium-binding cytotoxin RtxA1	118	98.31
29	1	913832	A	G	COD	nonsyn	AAG>GAG	K>E	912724:914065	+	yebA	peptidase	65	98.46
12	1	1860945	G	A	IG	-	-	-	-	-	-	-	71	98.59
19	2	507984	T	C	COD	nonsyn	ATA>ACA	I>T	506794:508129	+	cusC	copper/silver resistance outer membrane protein	86	100
19	2	390792	A	G	COD	nonsyn	CTA>CCA	L>P	390511:392371	-	-	cyclic nucleotide binding protein/CBS domain-containing proteins	63	100
37	1	183207	A	G	COD	nonsyn	AAC>AGC	N>S	182614:184777	+	wzc	protein-tyrosine kinase, chain length regulator in capsular polysaccharide biosynthesis	211	100
2	1	1235553	T	C	COD	nonsyn	GAA>GGA	E>G	1235509:1237462	-	yeaV	transporter	58	100
2	1	2459015	G	A	COD	syn	GCG>GCA	A>A	2458634:2459873	+	pilC	pilus assembly protein PilC	92	95.65
4	2	729281	C	T	IG	-	-	-	-	-	-	-	45	100
26	2	732344	G	A	IG	-	-	-	-	-	-	-	76	100
43	1	339617	T	C	COD	syn	AAA>AAG	K>K	339079:339631	-	ytfJ	transcriptional regulator	174	100
2	2	383891	A	G	COD	nonsyn	ATC>ACC	I>T	383124:384555	-	ygjI	transporter	90	100
29	1	1740407	T	C	COD	syn	GAA>GAG	E>E	1740085:1740859	-	pldA	outer membrane phospholipase A	42	100
43	1	387206	G	A	COD	nonsyn	AGA>AAA	R>K	386001:387981	+	csrD	regulatory protein CsrD	130	100
1	2	844705	G	A	COD	nonsyn	GCG>GTG	A>V	844067:845120	-	bioB	biotin synthase	81	98.77
4	1	1952414	A	G	IG	-	-	-	-	-	-	-	98	98.98
11	1	1905111	T	C	IG	-	-	-	-	-	-	-	51	100
29	1	1739418	A	G	COD	syn	ACT>ACC	T>T	1739288:1739936	-	nrfG	heme lyase (NrfEFG) for insertion of heme into c552, subunit NrfG	62	98.39
2	1	543805	A	G	COD	nonsyn	GAT>GGT	D>G	543512:544745	+	deoB	phosphopentomutase	131	100
36	2	399439	C	A	COD	nonsyn	GCG>TCG	A>S	399121:402172	-	-	acriflavin resistance plasma membrane protein	87	100
18	2	307719	C	T	IG	-	-	-	-	-	-	-	68	97.06
11	1	1386488	A	G	COD	syn	AGT>AGC	S>S	1385029:1386580	-	-	diguanylate cyclase	81	100
35	1	1180408	A	G	IG	-	-	-	-	-	-	-	70	100
29	1	1281389	A	G	COD	nonsyn	GAC>GGC	D>G	1281303:1282713	+	-	chlorohydrolase/deaminase family protein	32	100
28	2	232916	C	T	COD	nonsyn	TCT>TTT	S>F	232902:234531	+	eptA	metal dependent hydrolase	156	99.36
45	1	2403371	T	C	COD	nonsyn	TCA>CCA	S>P	2401636:2404042	+	-	N,N'-diacetylchitobiose phosphorylase	141	100
37	2	1091441	T	C	COD	nonsyn	TTA>TCA	L>S	1090494:1091841	+	guaD	guanine deaminase	122	100
44	1	1369316	A	G	COD	nonsyn	AGA>GGA	R>G	1368985:1369699	+	-	hypothetical protein	172	99.42
43	1	2882979	T	C	COD	syn	TCT>TCC	S>S	2882340:2883873	+	ilvA	threonine dehydratase	309	100
27	2	111036	G	A	COD	syn	TTC>TTT	F>F	110621:111395	-	-	glutamate synthase	89	98.88
11	2	710759	A	G	COD	nonsyn	GTT>GCT	V>A	710352:710931	-	-	hypothetical protein	80	100
19	1	1124364	G	A	COD	syn	TTG>TTA	L>L	1124172:1124910	+	hisA	1-(5-phosphoribosyl)-5-[(5-phosphoribosylamino)methylideneamino] imidazole-4-carboxamide isomerase	88	100
35	1	1374533	C	T	COD	syn	CTA>TTA	L>L	1373287:1375675	+	pheT	phenylalanyl-tRNA synthetase subunit beta	90	100
19	2	918825	G	A	COD	nonsyn	GCT>ACT	A>T	918422:919349	+	-	hypothetical protein	90	98.89
34	1	1259650	A	G	IG	-	-	-	-	-	-	-	109	100
26	1	2511215	T	C	COD	syn	GAA>GAG	E>E	2511076:2512678	-	-	methyl-accepting chemotaxis protein	114	98.25
45	1	264137	G	A	COD	nonsyn	GGT>AGT	G>S	264025:264382	+	rpsM	30S ribosomal protein S13	222	98.65
4	1	1792576	A	G	COD	nonsyn	TAC>TGC	Y>C	1792427:1794965	+	-	exochitinase	61	100
29	2	675850	T	C	COD	nonsyn	GAT>GGT	D>G	675698:677057	-	-	type I secretion outer membrane protein	55	98.18
37	1	1224622	A	G	COD	nonsyn	TGT>CGT	C>R	1224607:1225591	-	-	nonspecific acid phosphatase	65	100
21	2	281815	C	T	COD	syn	AAC>AAT	N>N	279814:283978	+	fdhF	formate dehydrogenase-H	258	100
44	1	2176259	C	T	COD	nonsyn	GCT>ACT	A>T	2174354:2177834	-	dnaE	DNA polymerase III subunit alpha	195	99.49
35	1	2895578	T	C	COD	syn	TTA>TTG	L>L	2895535:2897425	-	mnmG	tRNA uridine 5-carboxymethylaminomethyl modification protein GidA	150	99.33
11	1	94166	A	G	COD	syn	GTA>GTG	V>V	93581:94955	+	hemN	coproporphyrinogen III oxidase	141	100
12	1	807996	C	T	COD	syn	ACC>ACT	T>T	807360:808470	+	proB	gamma-glutamyl kinase	97	100
19	1	1701179	T	C	COD	syn	GTA>GTG	V>V	1700677:1702993	-	zntA	zinc/cadmium/mercury/lead-transporting ATPase	83	100
21	1	37784	C	T	COD	syn	ACC>ACT	T>T	37616:39551	+	thiC	thiamine biosynthesis protein ThiC	265	99.62
26	1	2824170	T	C	COD	nonsyn	ACT>GCT	T>A	2823426:2824980	-	dppA	dipeptide-binding protein DppA	95	100
28	1	1979451	A	G	COD	syn	GGT>GGC	G>G	1978760:1979828	-	mrp	antiporter inner membrane protein	188	100
21	1	638442	C	T	COD	nonsyn	ACA>ATA	T>I	636814:640441	+	recB	exonuclease V subunit beta	185	98.92
45	1	130503	A	G	COD	nonsyn	ATT>GTT	I>V	130079:130727	+	pyrE	orotate phosphoribosyltransferase	168	99.4
26	1	1839808	C	T	COD	syn	GCG>GCA	A>A	1839435:1840050	-	-	preprotein translocase subunit-like protein	103	100
1	P	1273	G	A	COD	syn	GCC>GCT	A>A	654:1638	-	-	DNA primase TraC	275	100
44	1	81330	A	G	COD	syn	GAA>GAG	E>E	81297:83133	+	recQ	ATP-dependent DNA helicase RecQ	324	100
26	1	1382855	A	G	COD	nonsyn	ATA>ACA	I>T	1382586:1383942	-	-	hypothetical protein	101	100
11	1	753085	C	T	COD	nonsyn	CCG>TCG	P>S	752202:753255	+	yejE	oligopeptide transporter subunit	132	100
45	1	2398410	G	A	COD	nonsyn	CGA>CAA	R>Q	2397076:2398795	+	-	endochitinase	166	98.8
4	1	2566393	T	C	COD	nonsyn	ACT>GCT	T>A	2565397:2566414	-	astA	arginine succinyltransferase	66	100
2	1	2225021	A	G	COD	nonsyn	GAC>GGC	D>G	2223924:2225313	+	yegQ	peptidase	110	98.18
37	2	621698	A	G	COD	nonsyn	CAC>CGC	H>R	621000:622650	+	-	hypothetical protein	62	100
27	1	749911	A	G	IG	-	-	-	-	-	-	-	109	98.17
12	1	429235	A	G	COD	nonsyn	AAA>AGA	K>R	429152:429794	+	yrbC	organic solvent ABC transporter	90	100
26	1	2230822	G	A	COD	syn	AAC>AAT	N>N	2230569:2231529	-	-	hypothetical protein	115	100
4	2	41129	A	G	COD	nonsyn	CAA>CGA	Q>R	40995:41835	+	-	LysR family transcriptional regulator	52	100
27	1	2353541	G	A	COD	nonsyn	CGT>TGT	R>C	2352650:2355110	-	thrA	bifunctional aspartokinase I/homoserine dehydrogenase I	105	100
29	1	424283	T	C	COD	syn	CAA>CAG	Q>Q	424168:424729	-	kdsC	3-deoxy-D-manno-octulosonate 8-phosphate phosphatase	77	98.7
35	1	2426831	T	C	IG	-	-	-	-	-	-	-	115	100
29	2	9019	C	T	COD	nonsyn	CGT>CAT	R>H	8921:9485	-	-	glutathione-dependent formaldehyde-activating enzyme	74	100
28	1	1068693	A	G	COD	nonsyn	ACG>GCG	T>A	1067861:1069661	+	mdlA	multidrug ABC transporter ATP-binding protein	185	100
37	1	443119	C	T	COD	nonsyn	GGT>AGT	G>S	442846:444355	-	pepA	leucyl aminopeptidase	176	100
28	1	2072967	G	A	COD	nonsyn	CCG>CTG	P>L	2072695:2073826	-	flhB	flagellar biosynthesis protein FlhB	253	99.6
11	1	935032	C	T	COD	nonsyn	CAG>TAG	Q>*	934140:935544	+	-	AMP-(fatty)acid ligase	101	99.01
44	2	208361	A	G	COD	nonsyn	GAT>GGT	D>G	206811:208551	+	-	hypothetical protein	246	99.19
29	2	917134	T	C	COD	nonsyn	GTT>GCT	V>A	915626:918332	+	malT	transcriptional regulator MalT	34	100
4	1	547824	T	C	COD	syn	GCT>GCC	A>A	547782:548220	+	-	hypothetical protein	32	96.88
27	1	247331	C	T	COD	nonsyn	CGC>TGC	R>C	247117:247510	+	tusD	sulfur transfer complex subunit TusD	129	97.67
12	1	2496092	G	A	COD	syn	GGG>GGA	G>G	2495390:2496758	+	degP	serine endoprotease DegP (protease Do), periplasmic	81	98.77
45	2	456004	A	G	COD	syn	TCT>TCC	S>S	455418:456888	-	-	hypothetical protein	100	100
1	1	1259015	C	T	COD	nonsyn	ACA>ATA	T>I	1257768:1259166	+	-	hypothetical protein	83	100
34	2	25288	A	G	COD	syn	GCT>GCC	A>A	25269:25416	-	-	hypothetical protein	153	100
11	2	652801	G	A	COD	nonsyn	GCA>GTA	A>V	651890:654569	-	yfiQ	fused acyl-CoA synthetase: NAD(P)-binding subunit/ATP-binding subunit	98	100
44	2	564046	A	G	IG	-	-	-	-	-	-	-	180	100
19	1	2623116	C	T	COD	nonsyn	GGA>GAA	G>E	2622400:2623387	-	poxA	lysyl-tRNA synthetase	113	99.12
34	1	1227565	G	A	COD	nonsyn	TGC>TAC	C>Y	1226816:1227719	+	murQ	N-acetylmuramic acid 6-phosphate etherase	146	100
11	1	2894723	T	C	COD	nonsyn	GAT>GGT	D>G	2894088:2894886	-	-	chromosome partitioning protein ParA	94	100
43	1	1670774	G	A	COD	syn	GGC>GGT	G>G	1668322:1680238	-	rtxA1	RTX repeat-containing calcium-binding cytotoxin RtxA1	131	99.24
26	2	949751	T	C	IG	-	-	-	-	-	-	-	79	97.47
29	1	1389045	C	T	IG	-	-	-	-	-	-	-	34	100
45	1	166917	A	G	COD	nonsyn	GAT>GGT	D>G	166609:167380	+	ptmA	flagellin modification protein A	138	100
35	1	393267	A	G	COD	nonsyn	ACT>GCT	T>A	393035:394181	+	mshN	MSHA biogenesis protein MshN	170	100
35	1	375899	A	G	COD	nonsyn	TGC>CGC	C>R	375107:376106	-	-	hypothetical protein	181	98.34
36	1	2316640	C	T	COD	nonsyn	ATG>ATA	M>I	2314812:2317050	-	relA	(p)ppGpp synthetase I	179	99.44
34	1	2665979	C	T	COD	nonsyn	GCT>ACT	A>T	2664920:2668361	-	-	sensory transduction protein kinase	115	100
2	1	2236172	G	A	COD	nonsyn	CAA>TAA	Q>*	2236139:2236577	-	yfjG	hypothetical protein	119	100
4	2	214603	C	A	COD	nonsyn	GCC>GAC	A>D	214001:216104	+	-	FhuE receptor precursor	74	100
19	1	553132	C	T	COD	syn	GTC>GTT	V>V	552115:553405	+	tadA1	type IV secretion NTPase	152	100
11	1	1305346	T	C	COD	syn	GAA>GAG	E>E	1305105:1306467	-	sdaA	L-serine deaminase I	88	98.86
18	1	491358	A	G	COD	nonsyn	AGT>GGT	S>G	490544:491378	+	lgt	prolipoprotein diacylglyceryl transferase	104	99.04
43	1	815332	C	T	COD	nonsyn	GCC>ACC	A>T	814309:815431	-	mrdB	cell wall shape-determining protein	159	96.23
29	1	2416975	A	G	COD	nonsyn	GTT>GCT	V>A	2415542:2418083	-	acnB	bifunctional aconitate hydratase 2/2-methylisocitrate dehydratase	75	100
28	1	1455426	C	T	COD	nonsyn	TCT>TTT	S>F	1454602:1456981	+	-	copper-exporting ATPase	134	99.25
34	1	664867	G	A	COD	nonsyn	GCA>ACA	A>T	664197:665607	+	bglA	6-phospho-beta-glucosidase	154	96.75
19	1	2582483	T	C	COD	nonsyn	GTT>GCT	V>A	2580201:2582700	+	mrcA	bifunctional penicillin-binding protein 1a/ murein transglycosylase/murein transpeptidase	121	100
45	1	2552007	A	G	COD	nonsyn	GAT>GGT	D>G	2551192:2552533	+	-	hypothetical protein	165	100
26	1	123362	C	T	COD	nonsyn	GTT>ATT	V>I	122441:124565	-	spoT	bifunctional (p)ppGpp synthetase II/ guanosine-3',5'-bis pyrophosphate 3'-pyrophosphohydrolase	78	100
29	1	2079492	A	G	IG	-	-	-	-	-	-	-	30	100
29	1	2363299	G	A	COD	nonsyn	TGT>TAT	C>Y	2361614:2366162	+	gltB	glutamate synthase, large subunit	80	98.75
45	1	2616608	T	C	COD	nonsyn	TTT>TCT	F>S	2616096:2617212	+	yjeS	Fe-S electron transport protein	150	100
43	1	553155	G	A	COD	nonsyn	CGC>CAC	R>H	552115:553405	+	tadA1	type IV secretion NTPase	199	99.5
19	1	246379	C	T	IG	-	-	-	-	-	-	-	115	98.26
21	2	924938	G	A	COD	nonsyn	ACA>ATA	T>I	924576:925287	-	-	glutathione S-transferase	227	100
2	1	685165	T	C	COD	nonsyn	GTA>GCA	V>A	685043:686162	+	ispG	4-hydroxy-3-methylbut-2-en-1-yl diphosphate synthase	149	100
43	1	303234	A	G	COD	nonsyn	AGG>GGG	R>G	303218:303863	+	-	TetR family transcriptional regulator	218	100
34	2	239571	G	A	COD	nonsyn	GCA>GTA	A>V	238735:239644	-	-	transcriptional regulator SyrB	148	100
28	1	1384967	A	G	IG	-	-	-	-	-	-	-	136	100
28	2	1132988	T	C	COD	nonsyn	TTA>TCA	L>S	1132692:1133421	+	-	hypothetical protein	260	100
45	1	663963	C	T	COD	syn	CAC>CAT	H>H	663852:664158	+	-	PTS system, cellobiose-utilization IIB component	114	99.12
19	1	963152	A	G	COD	syn	GTA>GTG	V>V	962984:964025	+	emrK	EmrKY-TolC multidrug resistance efflux pump, membrane fusion protein component	66	100
27	1	828483	C	T	COD	nonsyn	GGG>GAG	G>E	827524:828949	-	miaB	(dimethylallyl)adenosine tRNA methylthiotransferase	99	96.97
21	1	726849	C	T	COD	syn	GCG>GCA	A>A	726575:727469	-	nanA	N-acetylneuraminate lyase	194	100
43	2	1026434	A	G	COD	syn	GCA>GCG	A>A	1025048:1026824	+	-	transporter	153	100
37	1	2880830	T	C	COD	syn	TGT>TGC	C>C	2880494:2882336	+	ilvD	dihydroxy-acid dehydratase	174	100
11	2	1187415	A	G	COD	syn	GAT>GAC	D>D	1186673:1188161	-	-	sulfate transporter	124	100
1	1	989873	A	G	COD	nonsyn	TAC>TGC	Y>C	989043:990126	+	serC	phosphoserine aminotransferase	104	100
29	2	1326874	G	A	COD	nonsyn	CCA>TCA	P>S	1325197:1327327	-	ypfI	hydrolase	102	100
45	1	437163	G	A	COD	nonsyn	CCA>TCA	P>S	436515:437736	-	sagP	arginine deiminase	156	100
43	1	1724120	A	G	COD	nonsyn	ACT>GCT	T>A	1723606:1724302	+	-	suppressor/enhancer of lin-12	149	100
29	1	367066	T	C	COD	nonsyn	ACT>GCT	T>A	366472:368233	-	-	Lipid A core -- O-antigen ligase Wzy-like protein	74	98.65
43	1	701821	G	A	COD	syn	TTG>TTA	L>L	701803:703108	+	-	serine transporter	161	98.76
43	2	834572	T	C	COD	syn	CAA>CAG	Q>Q	834322:835006	-	-	ABC transporter ATP-binding protein	135	98.52
45	2	661639	A	G	COD	nonsyn	TGC>CGC	C>R	661372:662578	-	orfU	OrfU	93	100
12	2	801578	G	A	COD	nonsyn	CGT>TGT	R>C	801098:803417	-	-	serine protease	74	100
44	1	108182	G	C	IG	-	-	-	-	-	-	-	172	99.42
19	2	879396	G	A	COD	nonsyn	CCA>TCA	P>S	877713:879912	-	fhuA	ferrichrome outer membrane transporter	86	100
27	2	115262	G	A	COD	nonsyn	GCT>ACT	A>T	114613:116311	+	-	two component sensor histidine kinase	120	98.33
26	1	2692083	A	G	COD	syn	CCT>CCC	P>P	2691536:2692373	-	csgG	curli production assembly/transport outer membrane lipoprotein component CsgG	130	98.46
26	1	2190953	C	T	IG	-	-	-	-	-	-	-	96	100
28	1	1391190	A	G	COD	nonsyn	TAT>TGT	Y>C	1390528:1391818	+	-	C4-dicarboxylate anaerobic carrier	156	98.72
27	2	130043	C	T	COD	nonsyn	GCA>GTA	A>V	129324:130494	+	-	methyltransferase	105	100
29	1	518409	C	T	IG	-	-	-	-	-	-	-	69	100
35	1	2389279	G	A	COD	syn	ACG>ACA	T>T	2387188:2390569	+	chiS	chitin sensor histidine kinase ChiS	146	100
12	1	1973290	T	C	IG	-	-	-	-	-	-	-	30	100
26	1	2804310	G	A	COD	syn	AAC>AAT	N>N	2803613:2804477	-	-	hypothetical protein	107	100
19	1	2232552	T	C	COD	syn	ATT>ATC	I>I	2232510:2233404	+	ppnK	inorganic polyphosphate/ATP-NAD kinase	142	97.89
4	1	2088310	T	C	COD	syn	GAA>GAG	E>E	2088201:2089683	-	flrA	sigma-54-dependent transcriptional activator FlrA	53	100
19	2	182628	A	G	COD	nonsyn	GAG>GGG	E>G	182476:183388	+	iucB	aerobactin siderophore synthesis protein IucB	97	100
4	1	786911	C	T	COD	nonsyn	GCT>ACT	A>T	786155:786929	-	yfeN	hypothetical protein	104	98.08
12	2	1110711	G	A	COD	syn	AAC>AAT	N>N	1109615:1112264	-	-	trimethylamine-N-oxide reductase	68	97.06
21	2	1276131	G	A	COD	nonsyn	GCA>GTA	A>V	1267087:1278502	-	-	hypothetical protein	209	96.17
18	1	2750024	T	C	COD	nonsyn	AAT>GAT	N>D	2749829:2750690	-	rpoH	RNA polymerase factor sigma-32	138	99.28
35	2	935035	T	C	COD	nonsyn	GAG>GGG	E>G	933761:936938	-	putA	bifunctional proline dehydrogenase/pyrroline-5-carboxylate dehydrogenase	87	98.85
37	1	2672790	T	C	COD	syn	GTT>GTC	V>V	2672511:2674461	+	acs	acetyl-CoA synthetase	184	98.91
18	2	1056566	C	T	COD	nonsyn	CAG>TAG	Q>*	1056448:1056838	+	ygbA	hypothetical protein	98	100
19	2	1158810	C	T	COD	nonsyn	CAA>TAA	Q>*	1157507:1159010	+	sypG	Fis family transcriptional regulator	124	99.19
43	2	540187	C	T	COD	syn	ATC>ATT	I>I	539800:540523	+	-	6-phosphogluconolactonase	124	100
44	1	2207139	T	C	IG	-	-	-	-	-	-	-	131	100
28	1	2168747	C	T	COD	nonsyn	GCA>GTA	A>V	2167851:2169405	+	mltD	membrane-bound lytic murein transglycosylase D	157	98.73
28	2	561915	A	G	IG	-	-	-	-	-	-	-	88	100
29	1	2229109	T	C	COD	nonsyn	AAC>AGC	N>S	2228444:2230349	-	dnaK	molecular chaperone DnaK	72	100
26	2	399200	T	C	COD	syn	TTA>TTG	L>L	399121:402172	-	-	acriflavin resistance plasma membrane protein	95	100
35	1	358061	A	G	IG	-	-	-	-	-	-	-	107	99.07
11	1	1809812	A	G	COD	nonsyn	GAT>GGT	D>G	1809414:1810164	+	pstB2	phosphate ABC transporter ATP-binding protein	108	96.3
11	2	230874	A	G	COD	syn	CGT>CGC	R>R	230045:231212	-	-	arylsulfatase	95	100
34	2	928451	T	C	COD	syn	GCA>GCG	A>A	928360:929194	-	vctD	ferric anguibactin transport system permease protein FatD	130	98.46
11	1	2538266	T	C	COD	syn	GAA>GAG	E>E	2536489:2538385	-	-	diguanylate cyclase	91	100
37	1	2774749	T	C	COD	nonsyn	TCT>CCT	S>P	2773974:2774850	+	hslO	heat shock protein 33	233	98.71
19	1	1372975	T	C	COD	nonsyn	TTC>TCC	F>S	1372286:1373270	+	pheS	phenylalanyl-tRNA synthetase subunit alpha	107	100
18	1	730683	A	G	COD	syn	CCA>CCG	P>P	730086:730824	+	nanE	N-acetylmannosamine-6-phosphate 2-epimerase	128	100
29	1	2282873	T	C	COD	syn	TGT>TGC	C>C	2282549:2283485	+	-	LysR family transcriptional regulator	61	98.36
26	1	2765420	A	G	COD	nonsyn	TAC>CAC	Y>H	2765345:2766026	-	gspJ	general secretion pathway protein J	80	97.5
18	2	112955	T	C	COD	syn	GCA>GCG	A>A	111391:113188	-	yeiT	oxidoreductase	112	100
37	2	801740	T	C	COD	nonsyn	AGC>GGC	S>G	801098:803417	-	-	serine protease	80	100
12	1	2205885	T	C	COD	nonsyn	AGT>GGT	S>G	2204973:2206578	-	aceB	malate synthase	74	100
11	1	2097728	T	C	COD	nonsyn	AGT>GGT	S>G	2097593:2098727	-	flaB	flagellin	93	100
12	2	621559	C	T	COD	nonsyn	CAT>TAT	H>Y	621000:622650	+	-	hypothetical protein	53	100
28	1	2812284	A	G	COD	nonsyn	GAA>GGA	E>G	2811490:2812594	+	-	L-seryl-tRNA selenium transferase family protein	215	100
27	1	723461	T	C	COD	nonsyn	ACT>GCT	T>A	722774:723680	-	rimK	ribosomal protein S6 modification protein	104	99.04
28	1	1216416	A	G	IG	-	-	-	-	-	-	-	144	98.61
12	1	1084440	A	G	COD	syn	GGT>GGC	G>G	1082030:1085192	-	-	ClC family chloride transporter	101	100
44	2	1175612	T	C	IG	-	-	-	-	-	-	-	73	100
18	1	1661816	A	G	COD	nonsyn	GTC>GCC	V>A	1658409:1662249	-	-	ATP-dependent RNA helicase HrpA	61	95.08
43	1	627814	C	T	COD	nonsyn	CCA>CTA	P>L	627308:628301	+	-	LysR family transcriptional regulator	199	99.5
26	1	2224467	T	C	COD	syn	GGT>GGC	G>G	2223924:2225313	+	yegQ	peptidase	133	100
35	2	946596	C	T	COD	nonsyn	CAA>TAA	Q>*	945860:946766	+	-	hypothetical protein	71	100
19	2	745923	G	A	IG	-	-	-	-	-	-	-	93	100
26	1	1393985	C	T	COD	nonsyn	CGT>CAT	R>H	1393911:1395021	-	-	cystathionine beta-lyase	80	100
18	1	1018848	T	C	COD	syn	TTA>TTG	L>L	1017968:1019288	-	-	response regulator receiver domain-containing protein	94	95.74
34	2	1016814	T	C	COD	syn	AGA>AGG	R>R	1016753:1017617	-	-	LysR family transcriptional regulator	121	100
21	1	961589	A	G	COD	nonsyn	TCT>CCT	S>P	961322:961859	-	-	hypothetical protein	164	100
19	2	21260	G	A	COD	nonsyn	GAT>AAT	D>N	21109:21634	+	-	hypoxanthine-guanine phosphoribosyltransferase	155	98.71
45	1	2534230	G	A	COD	nonsyn	GCA>ACA	A>T	2533971:2535384	+	pykF	pyruvate kinase	132	99.24
29	1	2397629	G	A	COD	nonsyn	GCT>ACT	A>T	2397076:2398795	+	-	endochitinase	84	96.43
29	1	47673	A	G	COD	syn	GGT>GGC	G>G	46034:47828	-	-	Xaa-Pro aminopeptidase	100	100
29	1	508976	A	G	COD	nonsyn	AAA>GAA	K>E	505900:509131	+	carB	carbamoyl phosphate synthase large subunit	72	97.22
43	1	2414985	C	T	COD	nonsyn	GCA>GTA	A>V	2414344:2415475	+	-	glycerate kinase	170	98.82
19	1	105889	C	T	COD	nonsyn	GGG>AGG	G>R	104344:106810	-	-	diguanylate cyclase	131	100
28	2	1223345	T	C	COD	syn	CCT>CCC	P>P	1222826:1223417	+	-	hypothetical protein	134	99.25
11	2	56352	A	G	COD	nonsyn	ATG>ACG	M>T	56236:56956	-	ydfG	L-allo-threonine dehydrogenase, NAD(P)-binding	113	100
26	2	465085	C	T	COD	nonsyn	GAA>AAA	E>K	465058:466087	-	pyrC	dihydroorotase	82	100
11	1	1199616	G	A	COD	nonsyn	GCA>ACA	A>T	1198670:1199984	+	-	anaerobic C4-dicarboxylate transporter	116	100
45	2	1068843	G	A	COD	nonsyn	GCA>GTA	A>V	1068475:1069750	-	-	hypothetical protein	124	98.39
36	1	2277677	G	A	COD	syn	GCG>GCA	A>A	2276705:2277842	+	malK2	maltose ABC transporter ATP-binding protein	118	99.15
43	2	528849	C	T	COD	nonsyn	ATG>ATA	M>I	526916:530372	-	mfd	transcription-repair coupling factor	120	99.17
29	1	425022	A	G	COD	nonsyn	TCT>CCT	S>P	424728:425703	-	kdsD	D-arabinose 5-phosphate isomerase	79	98.73
35	1	591959	C	T	COD	nonsyn	CCA>TCA	P>S	591661:593227	+	gshA	glutamate--cysteine ligase	135	98.52
43	1	776439	G	A	COD	nonsyn	GAT>AAT	D>N	774863:777098	+	luxQ	membrane-bound sensor histidine kinase LuxQ	155	100
29	1	1519108	C	T	COD	nonsyn	ATG>ATA	M>I	1518606:1519284	-	-	permease	41	100
11	1	408586	G	A	COD	nonsyn	GGG>AGG	G>R	407562:409032	+	rng	ribonuclease G	86	100
27	2	1194823	C	T	COD	syn	GGG>GGA	G>G	1193853:1195338	-	-	hypothetical protein	127	100
43	1	1042503	C	T	COD	nonsyn	GAT>AAT	D>N	1042248:1043223	-	cmoB	S-adenosyl-L-methionine-dependent methyltransferase	162	100
44	1	257840	C	T	COD	nonsyn	ACT>ATT	T>I	257721:257913	+	rpmC	50S ribosomal protein L29	235	99.57
43	1	2109342	C	T	COD	nonsyn	GAT>AAT	D>N	2109012:2110311	-	flgE	flagellar hook protein FlgE	175	100
34	1	1113165	T	C	COD	nonsyn	GAT>GGT	D>G	1113064:1115149	-	dinG	ATP-dependent DNA helicase DinG	168	98.21
35	1	1114147	C	T	COD	nonsyn	GGT>AGT	G>S	1113064:1115149	-	dinG	ATP-dependent DNA helicase DinG	87	97.7
44	1	1194255	A	G	COD	nonsyn	ACT>GCT	T>A	1193423:1194284	+	-	glutathione S-transferase YghU	214	99.53
36	1	1981957	G	A	COD	nonsyn	GGT>GAT	G>D	1979960:1982021	+	metG	methionyl-tRNA synthetase	104	97.12
27	1	1103041	C	T	COD	nonsyn	GAC>AAC	D>N	1101850:1104433	-	-	ATP-dependent protease subunit	120	100
12	1	2235460	G	A	COD	nonsyn	GGT>GAT	G>D	2235404:2235761	+	-	small protein A	82	100
35	1	911458	T	C	COD	nonsyn	AGC>GGC	S>G	910975:911746	-	znuC	zinc ABC transporter ATP-binding protein	123	98.37
26	2	412864	C	T	COD	nonsyn	CCA>CTA	P>L	412724:413621	+	-	deacetylase	93	100
21	1	2363870	G	A	COD	syn	GCG>GCA	A>A	2361614:2366162	+	gltB	glutamate synthase, large subunit	223	97.76
45	1	1151193	C	T	COD	nonsyn	CAA>TAA	Q>*	1151060:1152248	+	rrt	reverse transcriptase	99	100
43	2	757805	C	T	COD	syn	ATC>ATT	I>I	756911:757862	+	talB	transaldolase B	134	100
18	1	1585758	T	C	COD	nonsyn	CTA>CCA	L>P	1584955:1586527	+	-	sulfatase family protein	57	98.25
44	1	725696	C	T	COD	nonsyn	GCA>GTA	A>V	724611:725955	+	-	sodium-dependent transporter	167	100
4	1	2274483	T	C	IG	-	-	-	-	-	-	-	90	100
26	1	2284958	G	A	COD	nonsyn	GGT>GAT	G>D	2284524:2285574	+	-	hypothetical protein	104	100
18	1	2098958	T	C	IG	-	-	-	-	-	-	-	105	100
28	2	621981	A	G	COD	syn	AGA>AGG	R>R	621000:622650	+	-	hypothetical protein	198	99.49
44	1	1327483	T	C	COD	nonsyn	TTT>CTT	F>L	1327059:1327713	+	ycbL	metal-binding protein	190	99.47
1	2	81531	A	G	COD	syn	CTT>CTC	L>L	79397:83792	-	mshQ2	MshQ protein	145	100
19	1	2551400	G	A	COD	nonsyn	GGT>AGT	G>S	2551192:2552533	+	-	hypothetical protein	154	98.7
4	1	1298009	C	T	COD	nonsyn	CTT>TTT	L>F	1295743:1299424	+	sbcC	exonuclease, dsDNA, ATP-dependent	70	100
29	1	1263451	C	T	COD	nonsyn	GAT>AAT	D>N	1263010:1263754	-	-	methyltransferase	29	100
26	1	222681	C	T	COD	nonsyn	CGT>TGT	R>C	222272:223280	+	-	UDP-glucose 4-epimerase	117	100
43	2	444423	A	G	COD	nonsyn	GTC>GCC	V>A	444040:444835	-	glnP	amino acid ABC transporter permease	124	100
4	2	1102454	T	C	COD	syn	GGA>GGG	G>G	1101997:1102849	-	-	hypothetical protein	86	97.67
4	1	1071135	A	G	COD	syn	TTA>TTG	L>L	1069653:1071471	+	mdlB	multidrug ABC transporter ATP-binding protein	64	98.44
44	2	839353	C	T	COD	nonsyn	ATG>ATA	M>I	839031:840099	-	-	multidrug resistance protein A	209	100
19	2	1225605	A	G	COD	syn	GAA>GAG	E>E	1223892:1225767	+	-	methyl-accepting chemotaxis protein	97	100
29	1	845889	C	T	COD	nonsyn	GAT>AAT	D>N	844632:847209	-	nirB	nitrite reductase, large subunit, NAD(P)H-binding	41	100
37	1	190969	C	T	COD	syn	ATC>ATT	I>I	190804:191437	+	-	O-acetyltransferase	194	99.48
34	1	1174241	A	G	COD	nonsyn	CTT>CCT	L>P	1173471:1174728	-	-	adenylosuccinate synthetase	140	98.57
26	1	1238821	T	C	COD	nonsyn	GTT>GCT	V>A	1237913:1239950	+	-	prolyl endopeptidase	116	97.41
26	2	306733	C	T	COD	nonsyn	ATG>ATA	M>I	305826:307062	-	-	GGDEF domain-containing protein	129	99.22
45	1	2386409	G	A	COD	nonsyn	GCT>ACT	A>T	2386003:2387023	+	rsmC	16S rRNA m2G1207 methylase	85	100
19	2	424976	A	G	COD	nonsyn	GAA>GGA	E>G	424197:425322	+	-	hypothetical protein	135	99.26
12	P	13748	G	A	COD	syn	CCG>CCA	P>P	13436:13937	+	-	hypothetical protein	517	99.03
2	2	118176	A	G	COD	syn	AGA>AGG	R>R	117783:118719	+	-	transcriptional regulator	93	97.85
18	1	606562	G	A	COD	nonsyn	GAT>AAT	D>N	606363:608298	+	slt	lytic murein transglycosylase, soluble	120	98.33
12	1	1439146	T	C	COD	nonsyn	TTC>CTC	F>L	1438554:1440465	+	uup	ABC transporter ATPase	49	100
2	1	851622	C	T	COD	nonsyn	GCT>ACT	A>T	851517:852102	-	ydaL	hypothetical protein	105	100
12	1	1703869	T	C	COD	nonsyn	TAT>TGT	Y>C	1703684:1705277	-	-	hypothetical protein	81	100
43	1	1747624	G	A	COD	syn	GGC>GGT	G>G	1746342:1747674	-	-	diguanylate cyclase	123	100
29	1	1208616	G	A	COD	nonsyn	GCT>ACT	A>T	1207526:1208627	+	-	glutamate-gated potassium channel	55	96.36
4	2	617291	C	T	COD	nonsyn	CCA>TCA	P>S	616264:619258	+	-	type I restriction-modification system restriction subunit	53	100
2	2	109018	A	G	COD	nonsyn	GTA>GCA	V>A	108542:109688	-	ynjB	ABC transporter solute-binding protein	71	98.59
18	2	472046	A	G	COD	nonsyn	TAT>CAT	Y>H	471212:472244	-	tdh	L-threonine 3-dehydrogenase	65	98.46
19	1	303	A	G	IG	-	-	-	-	-	-	-	190	100
1	2	555883	A	G	COD	syn	CGT>CGC	R>R	555672:556770	-	-	rod shape-determining protein RodA	92	98.91
28	1	481434	A	G	COD	nonsyn	ACG>GCG	T>A	481256:482355	+	prfB	peptide chain release factor 2	239	100
26	1	1499698	A	G	COD	syn	CGT>CGC	R>R	1499160:1500426	-	-	hypothetical protein	48	100
27	1	2242942	G	A	COD	nonsyn	TCC>TTC	S>F	2242532:2243666	-	-	tail sheath protein	86	100
18	1	1612017	C	T	COD	syn	TTG>TTA	L>L	1611566:1612196	-	-	homoserine/homoserine lactone efflux protein	98	100
12	1	1277979	C	T	COD	syn	GGC>GGT	G>G	1277403:1278279	+	htpX	heat shock protein HtpX	64	96.88
28	2	193438	C	T	COD	syn	GGC>GGT	G>G	192232:193864	+	-	methyl-accepting chemotaxis protein	220	98.64
4	2	765104	T	C	COD	nonsyn	GTA>GCA	V>A	763332:767424	+	-	hypothetical protein	89	98.88
45	2	776382	T	C	IG	-	-	-	-	-	-	-	64	100
19	1	602892	A	G	COD	nonsyn	AAT>AGT	N>S	601786:602920	+	tyrA	bifunctional chorismate mutase/prephenate dehydrogenase	97	98.97
29	2	183836	A	G	COD	nonsyn	AAT>AGT	N>S	183387:185148	+	iucC	aerobactin siderophore biosynthesis protein IucC	48	100
45	1	2633943	G	A	COD	nonsyn	CGT>CAT	R>H	2632690:2634079	+	cpxA	two-component sensor protein	197	100
29	1	1186341	A	G	COD	syn	AAT>AAC	N>N	1186280:1187234	-	-	hypothetical protein	21	100
35	1	2583060	G	A	COD	nonsyn	CAA>TAA	Q>*	2582766:2583666	-	oxyR	DNA-binding transcriptional regulator OxyR	127	99.21
43	1	93508	C	T	IG	-	-	-	-	-	-	-	299	99.67
27	2	233522	A	G	COD	nonsyn	TAC>TGC	Y>C	232902:234531	+	eptA	metal dependent hydrolase	94	97.87
37	1	1705466	G	A	COD	nonsyn	CAT>TAT	H>Y	1705433:1708466	-	ydiJ	FAD-linked oxidoreductase	53	100
11	1	864333	A	G	COD	syn	GAT>GAC	D>D	863993:864539	-	toxS	regulatory protein ToxS	143	99.3
36	1	2199959	T	C	COD	syn	GTA>GTG	V>V	2198140:2199997	-	secD	preprotein translocase subunit SecD	106	98.11
34	1	1509242	T	C	COD	syn	GAA>GAG	E>E	1509172:1509691	-	-	hypothetical protein	100	100
19	1	1759258	A	G	COD	syn	CGT>CGC	R>R	1759101:1759800	-	torR	DNA-binding transcriptional regulator TorR	78	100
29	2	50038	C	T	COD	nonsyn	GCC>GTC	A>V	49436:50498	+	-	hypothetical protein	63	98.41
37	1	1238997	A	G	COD	nonsyn	ACG>GCG	T>A	1237913:1239950	+	-	prolyl endopeptidase	46	100
26	1	552179	G	A	COD	nonsyn	GAA>AAA	E>K	552115:553405	+	tadA1	type IV secretion NTPase	99	100
27	1	662718	C	T	COD	nonsyn	GCA>GTA	A>V	662464:663820	+	-	PTS system, cellobiose-utilization IIC component	129	96.9
29	1	152523	T	C	COD	nonsyn	AAT>GAT	N>D	152193:153237	-	-	ADP-heptose--LPS heptosyltransferase III	86	98.84
4	1	2812331	G	A	COD	nonsyn	GCT>ACT	A>T	2811490:2812594	+	-	L-seryl-tRNA selenium transferase family protein	71	95.77
43	1	2512657	G	A	COD	nonsyn	CCA>TCA	P>S	2511076:2512678	-	-	methyl-accepting chemotaxis protein	207	98.55
45	2	102729	C	A	COD	nonsyn	GCA>TCA	A>S	102111:103668	-	-	methyl-accepting chemotaxis protein, aerotaxis receptor	148	99.32
29	1	1770098	G	A	COD	nonsyn	GCG>GTG	A>V	1768554:1771665	-	-	acriflavin resistance plasma membrane protein	55	98.18
19	1	426962	A	G	IG	-	-	-	-	-	-	-	131	100
4	1	2572716	G	A	COD	syn	GAC>GAT	D>D	2572250:2573774	-	-	hypothetical protein	57	98.25
43	1	829878	A	G	COD	nonsyn	ATG>GTG	M>V	829163:830321	+	ubiF	2-octaprenyl-3-methyl-6-methoxy-1,4-benzoquinol hydroxylase	175	100
4	1	1137906	G	A	COD	syn	TTC>TTT	F>F	1137446:1138370	-	trpE2	component I of anthranilate synthase	69	97.1
43	2	422112	G	A	COD	nonsyn	GCT>ACT	A>T	421736:423041	+	-	ATP-dependent RNA helicase	146	98.63
43	2	32366	C	T	COD	nonsyn	GCA>GTA	A>V	32175:33033	+	-	drug/metabolite exporter family protein	226	97.35
36	1	2418070	G	A	COD	nonsyn	CCA>CTA	P>L	2415542:2418083	-	acnB	bifunctional aconitate hydratase 2/2-methylisocitrate dehydratase	193	100
26	2	8002	A	G	COD	nonsyn	ATC>GTC	I>V	7275:8412	+	-	peptide-methionine (S)-S-oxide reductase	125	100
36	2	449206	C	T	COD	syn	AGC>AGT	S>S	448795:450535	+	-	5'-nucleotidase	96	96.88
12	1	2572453	T	C	COD	nonsyn	GAT>GGT	D>G	2572250:2573774	-	-	hypothetical protein	67	100
27	1	2663078	G	A	COD	nonsyn	GTT>ATT	V>I	2662861:2663128	+	-	hypothetical protein	112	99.11
19	1	618602	A	G	IG	-	-	-	-	-	-	-	81	81.48
26	1	513603	C	T	COD	nonsyn	CAA>TAA	Q>*	513371:514001	+	rrmJ	23S rRNA methyltransferase	119	100
34	1	877971	C	T	COD	syn	ATC>ATT	I>I	876375:878232	+	ppiD	peptidyl-prolyl cis-trans isomerase	131	100
1	2	62336	C	T	COD	nonsyn	TGG>TGA	W>*	60358:62350	-	-	GGDEF domain-containing protein	118	98.31
43	1	1353207	C	T	COD	syn	ATC>ATT	I>I	1353105:1354425	+	-	oxidoreductase NAD-binding domain-containing protein	108	100
26	1	2103547	C	T	COD	nonsyn	GAT>AAT	D>N	2102014:2103895	-	flgK	flagellar hook-associated protein FlgK	107	99.07
29	2	488562	C	T	COD	syn	GAC>GAT	D>D	488433:489183	+	kdsB	3-deoxy-manno-octulosonate cytidylyltransferase	59	98.31
1	1	2570834	C	T	COD	nonsyn	GCT>ACT	A>T	2570492:2571170	-	rpe	ribulose-phosphate 3-epimerase	169	98.22
37	1	1793509	C	T	COD	nonsyn	ACA>ATA	T>I	1792427:1794965	+	-	exochitinase	93	100
21	1	2694683	T	C	COD	syn	TTA>CTA	L>L	2694154:2694724	+	csgB	minor curlin subunit, nucleator CsgB	239	99.58
43	1	2855560	G	A	IG	-	-	-	-	-	-	-	177	98.87
36	2	1143036	T	C	COD	syn	AGT>AGC	S>S	1142229:1144824	+	-	two component sensory histidine kinase	140	99.29
4	1	1561017	T	C	COD	nonsyn	AAA>GAA	K>E	1560192:1561785	-	abgT	aminobenzoyl-glutamate transporter	95	100
11	1	2111219	A	G	COD	syn	AGT>AGC	S>S	2111197:2111614	-	flgC	flagellar basal body rod protein FlgC	121	100
29	1	1073410	T	C	COD	nonsyn	TAT>CAT	Y>H	1073385:1073808	+	-	acetyltransferase	57	100
27	1	1660535	A	G	COD	nonsyn	GTA>GCA	V>A	1658409:1662249	-	-	ATP-dependent RNA helicase HrpA	72	98.61
2	1	2340276	A	G	COD	nonsyn	GAA>GGA	E>G	2340004:2340661	+	rpiA	ribose-5-phosphate isomerase A	85	100
37	2	597320	A	G	COD	syn	TAT>TAC	Y>Y	596869:597343	-	-	DNA repair protein RadC	57	100
34	2	1204325	G	A	COD	syn	GGC>GGT	G>G	1204027:1204765	-	pepE	peptidase E	177	100
27	1	318700	A	G	COD	nonsyn	AAT>AGT	N>S	318659:320474	+	cysJ	sulfite reductase subunit alpha	111	99.1
34	1	2572684	G	A	COD	nonsyn	ACG>ATG	T>M	2572250:2573774	-	-	hypothetical protein	122	99.18
18	1	1200890	C	T	COD	nonsyn	CCA>TCA	P>S	1200226:1201159	+	-	hypothetical protein	81	100
18	1	1961912	T	C	COD	nonsyn	GAT>GGT	D>G	1961838:1963083	-	fabF	3-oxoacyl-ACP synthase	92	98.91
37	1	487163	T	C	COD	syn	CGT>CGC	R>R	486917:487430	+	nudH	dinucleoside polyphosphate hydrolase	141	99.29
35	2	246928	T	C	COD	syn	GGT>GGC	G>G	246112:247330	+	-	chromosome partitioning ATPase	122	98.36
43	2	26790	C	T	COD	nonsyn	CAG>TAG	Q>*	26477:27428	+	-	LysR family transcriptional regulator	232	98.28
43	1	250431	T	C	COD	syn	CGT>CGC	R>R	249426:251523	+	fusA	elongation factor G	228	99.12
29	1	524248	A	G	COD	syn	TTA>TTG	L>L	524017:524425	+	rbfA	ribosome-binding factor A	88	98.86
12	1	1561613	T	C	COD	nonsyn	GAG>GGG	E>G	1560192:1561785	-	abgT	aminobenzoyl-glutamate transporter	59	100
18	2	409038	T	C	COD	nonsyn	GTT>GCT	V>A	408562:410071	+	-	sodium/proton-dependent alanine carrier protein	92	98.91
43	P	8567	C	T	COD	nonsyn	AGC>AAC	S>N	8379:8628	-	-	hypothetical protein	101	98.02
44	1	204001	A	G	COD	nonsyn	ACC>GCC	T>A	203127:204441	+	ddhC	CDP-4-dehydro-6-deoxy-D-glucose 3-dehydratase	245	99.59
28	2	1296940	A	G	COD	nonsyn	GTT>GCT	V>A	1296866:1297223	-	yibL	hypothetical protein	184	97.83
12	1	719978	T	C	COD	nonsyn	TAC>TGC	Y>C	718380:720921	-	chiA	endochitinase	100	100
2	1	718828	A	G	COD	syn	GGT>GGC	G>G	718380:720921	-	chiA	endochitinase	104	99.04
2	1	1041192	C	T	COD	nonsyn	TGG>TGA	W>*	1039781:1041290	-	-	hypothetical protein	102	98.04
27	1	244238	C	T	COD	nonsyn	GCC>ACC	A>T	244214:245228	-	-	vegetatible incompatibility protein HET-E-1	113	98.23
19	2	1088253	T	C	IG	-	-	-	-	-	-	-	121	99.17
35	1	1313565	A	G	COD	nonsyn	AAA>AGA	K>R	1313293:1314376	+	-	acriflavin resistance periplasmic protein	82	100
28	1	2630586	G	A	COD	nonsyn	GCG>GTG	A>V	2630242:2631148	-	fieF	ferrous iron efflux protein F	189	98.94
43	2	498391	A	T	COD	nonsyn	ATC>AAC	I>N	498317:499667	-	-	two component sensor histidine kinase	154	100
18	2	638098	T	C	COD	syn	GGT>GGC	G>G	637048:638431	+	-	ATP-dependent RNA helicase	58	98.28
12	1	1395438	C	T	COD	nonsyn	GCT>ACT	A>T	1395093:1396551	-	-	Na+/H+ antiporter NhaC	57	100
19	1	2427321	T	C	COD	nonsyn	GTT>GCT	V>A	2427058:2428555	+	-	methyl-accepting chemotaxis protein	128	100
37	2	747975	T	C	COD	nonsyn	GAG>GGG	E>G	747433:749347	-	-	methyl-accepting chemotaxis protein	73	98.63
34	2	155998	G	A	IG	-	-	-	-	-	-	-	110	100
21	2	894471	T	C	COD	nonsyn	TAT>TGT	Y>C	893611:894502	-	malG	maltose ABC transporter permease	149	99.33
28	2	1066845	T	C	COD	nonsyn	AAC>AGC	N>S	1066540:1066984	-	-	hypothetical protein	96	100
12	1	2796686	G	A	COD	nonsyn	GCC>GTC	A>V	2795133:2797230	-	-	thiol:disulfide interchange protein DsbD	128	99.22
11	1	605963	C	T	COD	nonsyn	GGC>AGC	G>S	604508:606176	-	yjjK	ABC transporter ATP-binding protein	97	94.85
34	1	1845456	G	A	COD	nonsyn	GCA>GTA	A>V	1844248:1846219	-	topB	DNA topoisomerase III	118	99.15
28	1	1085879	T	C	COD	syn	AGT>AGC	S>S	1085720:1087673	+	-	methyl-accepting chemotaxis protein	180	98.89
18	1	365395	T	C	COD	syn	CGT>CGC	R>R	365308:366421	+	-	serine--pyruvate aminotransferase	120	99.17
43	1	921937	A	G	COD	nonsyn	CTT>CCT	L>P	921398:923564	-	pta	phosphate acetyltransferase	208	100
43	1	1278131	C	T	COD	nonsyn	GCA>GTA	A>V	1277403:1278279	+	htpX	heat shock protein HtpX	134	100
19	1	1609444	A	G	IG	-	-	-	-	-	-	-	88	100
44	1	261883	A	G	COD	syn	ACA>ACG	T>T	261760:261940	+	rpmD	50S ribosomal protein L30	197	100
18	1	789038	A	G	COD	nonsyn	GTT>GCT	V>A	788640:789201	-	-	peptidyl-prolyl cis-trans isomerase	89	100
35	2	722404	G	A	IG	-	-	-	-	-	-	-	92	96.74
34	1	1166987	A	G	COD	syn	GAA>GAG	E>E	1165493:1167203	+	-	phosphoglucomutase	165	100
28	2	973500	G	A	COD	nonsyn	GGC>GAC	G>D	972160:973822	+	hcp	hydroxylamine reductase	187	100
37	2	407403	A	G	COD	syn	CGT>CGC	R>R	406841:407840	-	galR	DNA-binding transcriptional repressor	93	100
26	2	796434	G	A	IG	-	-	-	-	-	-	-	84	100
26	2	1222540	T	C	IG	-	-	-	-	-	-	-	98	96.94
37	2	695407	C	T	COD	nonsyn	ATG>ATA	M>I	694488:695892	-	-	hypothetical protein	55	100
34	2	369160	T	C	COD	nonsyn	AAT>GAT	N>D	368974:370978	-	ptrB	oligopeptidase B	113	99.12
12	1	1534996	C	T	COD	nonsyn	GAT>AAT	D>N	1534675:1535521	-	sseA	3-mercaptopyruvate sulfurtransferase	58	100
34	2	700140	A	G	IG	-	-	-	-	-	-	-	106	100
26	2	1107334	C	T	COD	syn	GCG>GCA	A>A	1106805:1107456	-	-	keto-hydroxyglutarate-aldolase/keto-deoxy-phosphogluconate aldolase	115	99.13
21	1	2475805	A	G	COD	nonsyn	GTT>GCT	V>A	2474897:2476112	-	murD	UDP-N-acetylmuramoyl-L-alanyl-D-glutamate synthetase	151	100
44	2	1196517	T	C	COD	nonsyn	ACA>GCA	T>A	1195356:1196661	-	-	hypothetical protein	277	99.64
27	1	1745503	C	T	COD	nonsyn	CAA>TAA	Q>*	1745250:1745583	+	-	hypothetical protein	106	100
44	1	336332	C	T	COD	nonsyn	GGG>AGG	G>R	336050:337310	-	-	permease	245	100
18	2	329464	C	T	COD	nonsyn	TCT>TTT	S>F	328853:331712	+	torA	trimethylamine N-oxide (TMAO) reductase I, catalytic subunit	94	100
45	1	2612056	G	A	COD	syn	AAC>AAT	N>N	2611701:2613684	-	mutL	DNA mismatch repair protein	110	100
28	2	1236693	T	C	COD	nonsyn	ATT>GTT	I>V	1234668:1236789	-	-	hypothetical protein	253	99.6
44	1	1972213	T	C	COD	syn	GGT>GGC	G>G	1970212:1973197	+	rne	hypothetical protein	151	98.68
26	1	2082177	T	C	COD	syn	CAA>CAG	Q>Q	2081435:2082233	-	fliH	flagellar assembly protein H	92	100
19	1	2086594	C	T	COD	nonsyn	GCT>ACT	A>T	2085544:2086978	-	flrC	two-component response regulator FlrC	121	97.52
19	1	2810291	T	C	COD	nonsyn	CTA>CCA	L>P	2809662:2810313	+	-	hypothetical protein	179	100
11	1	53899	T	C	COD	nonsyn	ATC>ACC	I>T	53366:54131	+	ubiE	ubiquinone/menaquinone biosynthesis methyltransferase	117	99.15
11	1	460702	T	C	COD	nonsyn	GTT>GCT	V>A	459977:461078	+	pilU	pili retraction protein PilU	102	100
43	1	2227937	G	A	COD	nonsyn	GCT>GTT	A>V	2226924:2228064	-	dnaJ	molecular chaperone DnaJ	161	100
45	1	1527948	T	C	COD	nonsyn	ATG>GTG	M>V	1525110:1527999	-	-	hypothetical protein	54	100
45	2	543812	A	G	COD	nonsyn	AAA>GAA	K>E	543370:543994	+	-	transporter	80	100
19	2	302710	T	C	COD	nonsyn	GAC>GGC	D>G	302048:303059	-	-	hypothetical protein	80	100
45	1	1335592	T	C	COD	syn	GAA>GAG	E>E	1334892:1336026	-	nrdB	ribonucleotide-diphosphate reductase subunit beta	73	100
19	1	767087	A	G	COD	syn	TAT>TAC	Y>Y	765532:767521	-	-	methyl-accepting chemotaxis protein	126	98.41
27	1	1619475	G	A	COD	nonsyn	CGA>TGA	R>*	1619202:1619667	-	-	hypothetical protein	101	98.02
4	1	2167857	A	G	COD	syn	AAA>AAG	K>K	2167851:2169405	+	mltD	membrane-bound lytic murein transglycosylase D	69	98.55
34	1	2453305	C	T	COD	nonsyn	GCT>ACT	A>T	2450845:2453509	-	aceE	pyruvate dehydrogenase, decarboxylase component E1, thiamin-binding	165	98.79
12	1	1793583	G	A	COD	nonsyn	GCA>ACA	A>T	1792427:1794965	+	-	exochitinase	70	100
26	2	997235	T	C	COD	nonsyn	GAT>GGT	D>G	996423:997602	-	bcsZ	endo-1,4-D-glucanase	110	99.09
44	1	759582	C	T	COD	nonsyn	GCA>GTA	A>V	758767:760018	+	glyA	serine hydroxymethyltransferase	235	99.15
43	2	747920	A	G	COD	syn	GGT>GGC	G>G	747433:749347	-	-	methyl-accepting chemotaxis protein	134	100
19	1	2241334	G	A	COD	nonsyn	GCT>GTT	A>V	2241155:2241425	-	-	phage tail protein	146	100
35	1	2236028	T	C	COD	syn	GTA>GTG	V>V	2235841:2236153	-	yfjF	hypothetical protein	103	100
45	1	1222240	T	C	COD	nonsyn	TCC>CCC	S>P	1222095:1223280	+	-	hypothetical protein	73	98.63
19	2	234136	A	G	COD	nonsyn	AAT>GAT	N>D	232902:234531	+	eptA	metal dependent hydrolase	135	100
26	1	1721121	G	A	COD	syn	ACG>ACA	T>T	1720236:1722591	+	-	hypothetical protein	103	100
36	1	1412519	T	C	COD	syn	GGT>GGC	G>G	1412180:1412747	+	yeiP	elongation factor P	105	100
35	1	2626538	G	A	COD	nonsyn	GTT>ATT	V>I	2626333:2626717	+	frdC	fumarate reductase subunit C	157	100
44	1	2273556	T	C	COD	syn	TTT>TTC	F>F	2273247:2274381	+	malE2	maltose/maltodextrin-binding protein	206	100
36	1	1434541	A	G	COD	nonsyn	AAC>AGC	N>S	1433804:1434815	+	pyrD	dihydroorotate dehydrogenase 2	105	100
12	1	1700453	G	A	IG	-	-	-	-	-	-	-	44	97.73
36	1	1136976	C	T	COD	nonsyn	CGC>CAC	R>H	1136728:1137604	-	trpE	component I of anthranilate synthase	148	97.97
43	1	530794	C	T	COD	nonsyn	ATG>ATA	M>I	530343:531345	-	yhbU	collagenase-like protease YhbU	214	99.53
4	1	2877171	T	C	COD	syn	GCA>GCG	A>A	2875691:2877218	-	-	magnesium chelatase	73	100
1	1	2454919	T	C	COD	syn	GGA>GGG	G>G	2454621:2455173	-	ampD	N-acetyl-anhydromuranmyl-L-alanine amidase	137	100
4	2	625014	G	A	COD	nonsyn	TGC>TAC	C>Y	622654:626719	+	-	superfamily I DNA helicase	59	98.31
35	2	1106913	T	C	COD	nonsyn	ACA>GCA	T>A	1106805:1107456	-	-	keto-hydroxyglutarate-aldolase/keto-deoxy-phosphogluconate aldolase	134	100
11	2	1055114	T	C	COD	nonsyn	ACG>GCG	T>A	1055099:1055618	-	ybhB	kinase inhibitor	111	99.1
34	1	467071	A	G	COD	syn	TCA>TCG	S>S	467062:469057	+	tktA	transketolase	148	99.32
45	2	324591	C	T	COD	nonsyn	CCA>TCA	P>S	324128:325223	+	modC	molybdate transporter ATP-binding protein	151	99.34
34	1	666182	A	G	COD	syn	GAA>GAG	E>E	665633:666569	+	-	glucokinase	157	98.09
19	1	1402226	G	A	COD	nonsyn	GCC>GTC	A>V	1401795:1402248	-	-	hypothetical protein	68	98.53
1	1	2226378	G	A	COD	nonsyn	CGT>TGT	R>C	2225652:2226747	-	-	hypothetical protein	109	99.08
18	2	1009178	A	G	IG	-	-	-	-	-	-	-	93	98.92
28	2	105554	A	G	IG	-	-	-	-	-	-	-	187	100
43	1	1601287	T	C	COD	nonsyn	AAT>AGT	N>S	1601051:1601909	-	-	DNA ligase	118	100
36	1	2587765	T	C	COD	nonsyn	GAC>GGC	D>G	2586653:2588528	-	argH	bifunctional argininosuccinate lyase/N-acetylglutamate synthase	262	100
27	1	2430668	T	C	COD	syn	CGA>CGG	R>R	2429365:2431738	-	mrcB	bifunctional glycosyl transferase and transpeptidase	92	100
37	2	50633	A	G	COD	nonsyn	ATG>GTG	M>V	50497:53563	+	-	acriflavin resistance plasma membrane protein	134	100
12	1	607241	C	T	COD	nonsyn	TCA>TTA	S>L	606363:608298	+	slt	lytic murein transglycosylase, soluble	82	98.78
28	1	1035881	A	G	COD	syn	GGT>GGC	G>G	1035274:1036153	-	ybhK	transferase	170	100
43	2	398354	T	C	COD	nonsyn	GTA>GCA	V>A	397986:399048	+	galM	aldose 1-epimerase	125	100
4	2	432272	A	G	COD	syn	ACT>ACC	T>T	431737:433780	-	rnb	exoribonuclease II	71	100
35	1	6283	A	G	IG	-	-	-	-	-	-	-	120	94.17
27	1	580354	C	T	COD	nonsyn	GCA>GTA	A>V	578663:581243	+	alaS	alanyl-tRNA synthetase	99	98.99
34	1	2465845	A	G	IG	-	-	-	-	-	-	-	132	100
44	1	423956	T	C	COD	nonsyn	ACT>GCT	T>A	423608:424172	-	-	hypothetical protein	173	100
43	1	1640225	A	G	COD	syn	CGA>CGG	R>R	1638590:1640501	+	-	penicillin binding protein transpeptidase	158	100
19	2	995253	T	C	COD	nonsyn	GAT>GGT	D>G	992698:996433	-	-	cellulose synthase operon C protein	96	97.92
37	1	1829250	G	A	COD	nonsyn	CAG>TAG	Q>*	1828968:1831314	-	polB	DNA polymerase II	106	99.06
2	2	624171	T	C	COD	nonsyn	CTT>CCT	L>P	622654:626719	+	-	superfamily I DNA helicase	80	100
4	1	2291990	T	C	COD	nonsyn	AAA>AGA	K>R	2291601:2292936	-	cadB	lysine/cadaverine antiporter	71	100
43	1	769308	A	G	COD	nonsyn	ACA>GCA	T>A	769262:769919	+	ribE	riboflavin synthase subunit alpha	180	100
43	2	739748	G	A	IG	-	-	-	-	-	-	-	82	100
36	1	1202315	A	G	COD	nonsyn	CAT>CGT	H>R	1201245:1203156	+	-	transporter	128	100
27	1	1664735	T	C	IG	-	-	-	-	-	-	-	56	98.21
21	1	1625231	G	A	COD	nonsyn	GCT>ACT	A>T	1624804:1626703	+	dnaK	molecular chaperone DnaK	83	97.59
35	1	229829	T	C	COD	nonsyn	GAT>GGT	D>G	229533:230304	-	tpiA	triosephosphate isomerase	164	98.78
35	2	592803	A	G	COD	nonsyn	GTT>GCT	V>A	591628:593068	-	-	lipoprotein	104	100
29	2	240074	C	T	IG	-	-	-	-	-	-	-	28	89.29
2	1	1572169	T	C	COD	syn	TTA>TTG	L>L	1571364:1572675	-	-	hypothetical protein	78	93.59
21	1	2351014	G	A	COD	nonsyn	GCG>GTG	A>V	2350412:2351696	-	thrC	threonine synthase	225	99.11
37	1	789673	T	C	COD	nonsyn	AAT>AGT	N>S	789200:789770	-	-	lipoprotein	123	100
21	1	1969343	G	A	COD	nonsyn	CGA>TGA	R>*	1968821:1969769	-	rluC	23S rRNA pseudouridylate synthase	141	99.29
18	2	178999	C	T	COD	nonsyn	TCG>TTG	S>L	178556:180560	+	fhuB	iron-hydroxamate transporter permease subunit	95	96.84
2	1	2095835	G	A	IG	-	-	-	-	-	-	-	87	100
27	1	2496767	C	T	IG	-	-	-	-	-	-	-	76	96.05
45	1	2507495	G	C	COD	nonsyn	GCT>GGT	A>G	2506449:2507880	-	rfaE	bifunctional heptose 7-phosphate kinase/heptose 1-phosphate adenyltransferase	152	100
34	2	1264093	T	C	COD	syn	TTG>CTG	L>L	1263186:1264614	+	-	aspartate kinase	147	100
45	1	1543175	A	G	IG	-	-	-	-	-	-	-	34	100
18	2	645420	A	G	COD	nonsyn	GAA>GGA	E>G	645352:646009	+	-	two component response regulator	48	100
34	1	1368846	A	G	COD	nonsyn	ACA>GCA	T>A	1368224:1368956	+	-	hypothetical protein	119	100
4	1	1491755	C	T	COD	nonsyn	GCT>ACT	A>T	1491323:1493066	-	-	subtilisin-like serine protease	94	98.94
44	1	738137	G	A	COD	nonsyn	CCA>CTA	P>L	737847:738150	-	ureA	urease subunit gamma	164	100
4	2	1263106	T	C	IG	-	-	-	-	-	-	-	74	98.65
34	1	1625147	T	C	COD	nonsyn	TCT>CCT	S>P	1624804:1626703	+	dnaK	molecular chaperone DnaK	79	100
19	1	1005937	A	G	COD	syn	TCA>TCG	S>S	1005022:1006327	+	gsk	inosine/guanosine kinase	103	99.03
27	2	1057444	T	C	COD	nonsyn	TCT>CCT	S>P	1056834:1057716	+	-	LysR family transcriptional regulator	101	99.01
26	1	394388	C	T	COD	nonsyn	CGT>TGT	R>C	394180:395905	+	mshE	MSHA biogenesis protein MshE	113	99.12
26	1	934405	A	G	COD	nonsyn	ATT>GTT	I>V	934140:935544	+	-	AMP-(fatty)acid ligase	101	100
28	2	677160	G	A	COD	nonsyn	GCA>GTA	A>V	677152:677614	-	luxT	LuxT transcriptional regulator	181	98.34
4	1	1699046	A	G	COD	syn	GAA>GAG	E>E	1698401:1699553	+	-	hypothetical protein	83	98.8
45	2	1007493	T	C	COD	syn	GAA>GAG	E>E	1007405:1007702	-	-	hypothetical protein	131	99.24
18	1	901026	T	C	COD	syn	CGT>CGC	R>R	899424:901194	+	sdhA	succinate dehydrogenase flavoprotein subunit	108	100
43	1	2706221	A	G	COD	syn	CGT>CGC	R>R	2706172:2706601	-	rplK	50S ribosomal protein L11	209	100
4	1	445811	A	G	COD	syn	GTA>GTG	V>V	445649:446726	+	yjgQ	hypothetical protein	69	98.55
35	1	2152122	G	A	COD	syn	TTG>TTA	L>L	2151174:2152629	+	yfgC	peptidase	111	100
11	1	1235559	T	A	COD	nonsyn	AAT>ATT	N>I	1235509:1237462	-	yeaV	transporter	65	100
26	1	1844695	G	A	COD	nonsyn	CCA>TCA	P>S	1844248:1846219	-	topB	DNA topoisomerase III	66	98.48
2	1	793805	C	T	COD	nonsyn	GCA>GTA	A>V	793080:794325	+	nqrB	Na(+)-translocating NADH-quinone reductase subunit B	138	97.1
29	2	409992	C	T	COD	nonsyn	CCT>CTT	P>L	408562:410071	+	-	sodium/proton-dependent alanine carrier protein	30	100
21	1	625058	C	T	COD	nonsyn	TGC>TAC	C>Y	625008:625524	-	-	type IV pilin	172	100
28	2	788808	C	T	COD	nonsyn	GGT>AGT	G>S	782757:789201	-	-	hypothetical protein	145	100
26	2	1043597	C	T	COD	nonsyn	GGT>GAT	G>D	1043076:1044207	-	luxE	long-chain-fatty-acid ligase LuxE	98	96.94
12	1	686662	A	G	COD	syn	GAA>GAG	E>E	686200:687469	+	hisS	histidyl-tRNA synthetase	107	100
27	1	953162	T	C	COD	syn	CCA>CCG	P>P	952858:953482	-	-	lipoprotein	102	100
37	1	1925073	T	C	COD	nonsyn	ATT>GTT	I>V	1924206:1925889	-	fadD	long-chain-fatty-acid--CoA ligase	125	100
21	1	292738	A	G	COD	syn	GGT>GGC	G>G	292200:293514	-	surA	peptidyl-prolyl cis-trans isomerase	183	99.45
27	1	15181	A	G	COD	syn	ATT>ATC	I>I	14538:15786	-	avtA	valine--pyruvate transaminase	116	99.14
44	1	878185	A	G	COD	nonsyn	ACG>GCG	T>A	876375:878232	+	ppiD	peptidyl-prolyl cis-trans isomerase	176	99.43
19	1	648944	A	G	IG	-	-	-	-	-	-	-	121	100
19	1	872761	A	G	COD	nonsyn	ACA>GCA	T>A	871953:873240	+	clpX	ATP-dependent protease ATP-binding subunit ClpX	99	100
18	1	2747904	A	G	COD	syn	TTA>TTG	L>L	2747688:2748099	+	fliL2	flagellar basal body protein FliL	145	99.31
18	1	768684	C	T	COD	nonsyn	CAA>TAA	Q>*	768140:769259	+	ribD	bifunctional diaminohydroxyphosphoribosylaminopyrimidine deaminase/5-amino-6-(5-phosphoribosylamino) uracil reductase	95	100
28	1	78828	G	A	COD	nonsyn	GCT>ACT	A>T	77543:79745	+	uvrD	DNA-dependent helicase II	182	98.9
12	1	2314761	G	A	IG	-	-	-	-	-	-	-	46	100
29	2	786743	A	G	COD	nonsyn	ATT>ACT	I>T	782757:789201	-	-	hypothetical protein	42	100
12	2	442957	C	T	COD	nonsyn	GGC>GAC	G>D	442352:443213	-	-	amino acid ABC transporter permease	44	100
37	1	1863586	T	C	COD	syn	GAT>GAC	D>D	1861951:1863838	+	-	methyl-accepting chemotaxis protein	63	100
35	2	1274784	T	C	COD	nonsyn	GAT>GGT	D>G	1267087:1278502	-	-	hypothetical protein	200	100
11	2	804080	A	G	IG	-	-	-	-	-	-	-	43	100
19	1	653462	A	G	COD	nonsyn	ATG>ACG	M>T	652797:654156	-	ygdH	hypothetical protein	145	97.93
43	2	24993	G	A	IG	-	-	-	-	-	-	-	193	100
18	2	427566	C	T	COD	nonsyn	GGT>GAT	G>D	426463:428065	-	-	glycine betaine transporter	88	100
4	1	2528927	G	A	COD	nonsyn	GAT>AAT	D>N	2528338:2530180	+	rpoD	RNA polymerase sigma factor RpoD	68	97.06
26	1	1919977	T	C	COD	syn	AAA>AAG	K>K	1919667:1920645	-	mltB	membrane-bound lytic murein transglycosylase B	85	100
4	1	2013562	G	A	COD	nonsyn	GAT>AAT	D>N	2012283:2013822	+	norR1	anaerobic nitric oxide reductase transcriptional regulator	66	100
34	1	1196047	A	G	IG	-	-	-	-	-	-	-	126	100
29	1	884830	A	G	COD	syn	CGT>CGC	R>R	884784:885999	-	nagC	DNA-binding transcriptional dual regulator	76	100
29	2	1095813	G	A	COD	nonsyn	TGT>TAT	C>Y	1095601:1096138	+	-	adenosyltransferase	56	100
4	2	1293186	T	C	COD	nonsyn	ATG>GTG	M>V	1291344:1294497	-	acrF	multidrug efflux system protein	64	100
45	1	1314420	C	T	COD	syn	GTC>GTT	V>V	1314372:1317450	+	-	acriflavin resistance plasma membrane protein	68	100
19	1	2076224	T	C	IG	-	-	-	-	-	-	-	118	100
28	2	202113	A	G	COD	nonsyn	ATG>ACG	M>T	201589:202270	-	cusR	DNA-binding response regulator in two-component regulatory system with CusS	274	100
36	1	2424396	G	A	IG	-	-	-	-	-	-	-	116	100
19	2	115043	T	C	COD	nonsyn	TTT>CTT	F>L	114613:116311	+	-	two component sensor histidine kinase	132	98.48
29	1	1428990	C	T	COD	syn	GTC>GTT	V>V	1428696:1433535	+	-	NAD-specific glutamate dehydrogenase	56	100
34	1	2148247	C	T	COD	nonsyn	GGT>GAT	G>D	2147414:2148296	-	dapA	dihydrodipicolinate synthase	167	100
26	1	2520664	G	A	COD	nonsyn	GGA>GAA	G>E	2520536:2521760	+	cca	multifunctional tRNA nucleotidyl transferase/2'3'-cyclic phosphodiesterase/2'nucleotidase/phosphatase	82	100
26	1	560551	A	G	COD	nonsyn	ATG>ACG	M>T	560036:561380	-	phoQ1	sensory histidine kinase in two-component regulatory system with PhoP	119	98.32
12	2	1229392	A	G	COD	nonsyn	AAA>AGA	K>R	1229324:1230212	+	-	ABC transporter permease protein	98	97.96
27	1	749280	T	C	COD	syn	CAA>CAG	Q>Q	748685:749789	-	metN	DL-methionine transporter ATP-binding subunit	69	100
28	1	1957101	A	G	COD	syn	GTT>GTC	V>V	1955708:1957136	-	ptsG	PTS system glucose-specific transporter subunit IIBC	148	100
4	2	1158299	T	C	COD	syn	ACT>ACC	T>T	1157507:1159010	+	sypG	Fis family transcriptional regulator	64	100
2	1	1178859	A	G	COD	nonsyn	ACT>GCT	T>A	1177514:1179392	+	-	hypothetical protein	99	100
45	1	1378861	C	T	COD	nonsyn	CAG>TAG	Q>*	1377993:1379778	+	-	oligoendopeptidase F	70	100
43	1	712780	A	G	COD	nonsyn	TTC>TCC	F>S	711317:712805	-	-	transglycosylase	177	98.87
35	1	2681438	A	G	COD	nonsyn	GAA>GGA	E>G	2680962:2682555	+	purH	bifunctional phosphoribosylaminoimidazolecarboxamide formyltransferase/IMP cyclohydrolase	165	98.18
29	2	1192065	T	C	COD	nonsyn	TAC>TGC	Y>C	1191298:1193161	-	-	phosphatase	33	100
29	1	1170385	C	T	COD	syn	ACC>ACT	T>T	1168948:1170616	+	-	basic endochitinase	50	100
35	2	661220	A	G	COD	syn	TAT>TAC	Y>Y	661081:661366	-	ace	enterotoxin	73	98.63
2	1	787637	G	A	COD	syn	ACC>ACT	T>T	787210:788554	-	ampG	muropeptide transporter AmpG	82	100
21	1	2410904	T	C	COD	nonsyn	ATT>GTT	I>V	2410781:2411120	-	glnK	nitrogen regulatory protein GlnK	232	99.14
29	1	2558300	T	C	COD	nonsyn	GTA>GCA	V>A	2557875:2558883	+	cytR	DNA-binding transcriptional regulator CytR	69	100
35	1	2699500	T	C	COD	syn	GAA>GAG	E>E	2695758:2699964	-	-	DNA-directed RNA polymerase subunit beta'	151	98.68
11	2	402359	C	T	COD	syn	GTG>GTA	V>V	402175:403288	-	-	acriflavin resistance periplasmic protein	111	100
37	1	2808232	A	G	COD	syn	GTA>GTG	V>V	2808145:2808508	+	-	transcriptional regulator	202	99.5
43	2	467632	A	G	COD	nonsyn	GAG>GGG	E>G	466958:469289	+	-	ATP-dependent protease (Lon-like)	123	100
34	1	150847	A	G	COD	nonsyn	TTT>CTT	F>L	150367:151396	-	-	glycosyltransferase	161	99.38
4	1	746533	C	A	COD	nonsyn	GCG>TCG	A>S	746377:747091	-	yaeB	hypothetical protein	87	96.55
12	2	509771	C	T	COD	nonsyn	CAA>TAA	Q>*	509605:512725	+	cusA	copper/silver efflux system, membrane component	83	100
4	1	1710315	T	C	COD	nonsyn	ATT>GTT	I>V	1709433:1710495	-	ansB	L-asparaginase II	68	100
29	2	440429	A	G	COD	nonsyn	CAC>CGC	H>R	440415:442281	+	-	methyl-accepting chemotaxis protein	23	95.65
45	1	2672267	T	C	COD	nonsyn	TTC>TCC	F>S	2671665:2672307	+	-	DNA polymerase III subunit epsilon	165	98.79
19	1	143399	C	T	COD	nonsyn	GTC>ATC	V>I	143126:144356	-	dfp	bifunctional phosphopantothenoylcysteine decarboxylase/phosphopantothenate synthase	114	100
44	1	2096782	T	C	COD	nonsyn	AAT>GAT	N>D	2096062:2097196	-	flaC	flagellin	257	99.61
37	1	233398	T	C	COD	nonsyn	ATA>ACA	I>T	233384:233627	+	-	transcriptional regulator	224	99.55
36	1	2301669	T	C	COD	nonsyn	ATG>GTG	M>V	2300967:2302182	-	-	nucleoside permease NupC	132	100
29	2	627859	A	G	COD	nonsyn	ATC>GTC	I>V	627489:628893	+	-	cytoplasmic protein	34	100
26	1	881615	C	T	COD	nonsyn	GTT>ATT	V>I	881138:882806	-	asnB	asparagine synthetase B	94	100
4	1	1366623	A	G	COD	nonsyn	GAT>GGT	D>G	1364977:1368238	+	-	hypothetical protein	75	98.67
29	1	1135316	T	C	COD	syn	GGA>GGG	G>G	1135108:1136116	-	trpD	anthranilate phosphoribosyltransferase	28	100
19	1	2824058	A	T	COD	nonsyn	ATC>AAC	I>N	2823426:2824980	-	dppA	dipeptide-binding protein DppA	143	99.3
18	1	838247	G	A	COD	nonsyn	GCA>ACA	A>T	837079:838336	+	hemA	glutamyl-tRNA reductase	76	100
11	2	1212682	C	T	COD	syn	AAC>AAT	N>N	1212466:1213222	+	acfC	accessory colonization factor AcfC	99	100
44	1	1229144	T	C	COD	nonsyn	TCT>CCT	S>P	1227805:1229260	+	murP	PTS system N-acetylmuramic acid transporter subunit IIBC	193	99.48
21	1	1848529	T	C	COD	nonsyn	TTT>TCT	F>S	1848494:1850351	+	sppA	endopeptidase IV	165	100
12	2	1291875	T	C	COD	nonsyn	ATT>GTT	I>V	1291344:1294497	-	acrF	multidrug efflux system protein	79	100
27	1	215158	A	G	COD	syn	TCA>TCG	S>S	214867:216112	+	wbjE	group 1 glycosyl transferase	104	100
34	1	2500921	T	C	COD	syn	GAA>GAG	E>E	2500278:2502159	-	parE	DNA topoisomerase IV subunit B	103	100
29	2	553135	C	T	COD	nonsyn	CAA>TAA	Q>*	552591:554235	+	-	methyl-accepting chemotaxis protein	57	100
28	2	459962	A	G	COD	syn	AGA>AGG	R>R	458648:460013	+	-	potassium uptake protein KtrB	150	100
36	1	1584476	T	C	COD	nonsyn	TTT>CTT	F>L	1583869:1584775	+	-	hypothetical protein	96	100
43	1	1166096	A	G	COD	syn	TTA>TTG	L>L	1165493:1167203	+	-	phosphoglucomutase	148	100
4	1	1456584	T	C	COD	nonsyn	GTT>GCT	V>A	1454602:1456981	+	-	copper-exporting ATPase	93	98.92
26	1	999497	A	G	COD	syn	TTA>TTG	L>L	996956:1000391	+	ftsK	DNA-binding membrane protein	85	100
37	2	685419	A	G	IG	-	-	-	-	-	-	-	58	100
43	1	1842084	T	C	COD	syn	GGA>GGG	G>G	1841750:1843223	-	-	diguanylate cyclase	189	98.94
45	1	2208675	G	A	COD	nonsyn	GCA>ACA	A>T	2208197:2208806	+	ahpC	alkyl hydroperoxide reductase	145	97.24
44	1	2647093	C	T	COD	nonsyn	GTT>ATT	V>I	2646724:2647930	-	-	major facilitator transporter	278	98.92
27	1	477459	T	C	COD	syn	CGT>CGC	R>R	477429:478326	+	xerD	site-specific tyrosine recombinase XerD	100	100
26	1	1752266	G	A	COD	syn	GGC>GGT	G>G	1750681:1752391	-	-	cobalt transport ATP-binding protein CbiO	124	98.39
29	1	1534324	T	C	COD	syn	ACA>ACG	T>T	1533987:1534434	-	-	acetyltransferase	51	100
29	1	368352	A	G	COD	nonsyn	TTC>TCC	F>S	368329:371155	-	uvrA	excinuclease ABC subunit A	85	98.82
43	1	550041	A	G	COD	nonsyn	GAC>GGC	D>G	549043:550354	+	-	general secretion pathway protein D	195	98.97
27	1	632779	T	C	COD	syn	AGT>AGC	S>S	632032:633022	+	-	hypothetical protein	72	100
18	1	1279217	A	G	COD	syn	CGT>CGC	R>R	1278964:1279477	-	-	hypothetical protein	67	98.51
12	1	1952428	G	A	COD	nonsyn	CGT>CAT	R>H	1952420:1953002	+	-	hypothetical protein	87	97.7
45	2	705642	C	T	COD	nonsyn	GAA>AAA	E>K	705312:705861	-	-	hypothetical protein	84	100
21	1	2273720	T	C	COD	nonsyn	TTC>TCC	F>S	2273247:2274381	+	malE2	maltose/maltodextrin-binding protein	220	99.55
43	1	955594	G	A	COD	syn	GAC>GAT	D>D	955557:956100	-	-	TetR family transcriptional regulator	127	100
4	1	2666390	A	G	COD	nonsyn	TAC>CAC	Y>H	2664920:2668361	-	-	sensory transduction protein kinase	45	97.78
12	2	1157047	G	A	COD	nonsyn	TGC>TAC	C>Y	1155164:1157465	+	sypF	two-component hybrid sensor histidine kinase	110	98.18
45	2	861749	T	C	COD	syn	TTA>TTG	L>L	861709:862321	-	rpoE4	RNA polymerase sigma factor	112	97.32
11	1	1792119	G	A	IG	-	-	-	-	-	-	-	69	100
28	2	778953	C	A	COD	nonsyn	CTT>ATT	L>I	778595:778976	+	gcvH	glycine cleavage system protein H	158	100
34	2	1089990	C	T	COD	syn	AGC>AGT	S>S	1089717:1090437	+	deoD3	purine nucleoside phosphorylase	165	100
34	1	2186507	G	A	COD	nonsyn	GCA>GTA	A>V	2186490:2187693	-	dxr	1-deoxy-D-xylulose 5-phosphate reductoisomerase	113	99.12
12	1	428994	C	T	COD	syn	TAC>TAT	Y>Y	428658:429153	+	yrbD	organic solvent ABC transporter	126	100
28	2	1300368	C	T	COD	nonsyn	GCA>GTA	A>V	1299748:1301389	+	-	cytoplasmic protein	244	98.77
11	1	1777369	A	G	COD	nonsyn	GTT>GCT	V>A	1776800:1777541	-	hisQ	histidine/lysine/arginine/ornithine transporter subunit	100	100
4	1	2164683	T	C	COD	syn	GCA>GCG	A>A	2163698:2164961	-	-	ferredoxin-dependent glutamate synthase	51	98.04
28	2	1234057	T	C	COD	syn	GAA>GAG	E>E	1233750:1234653	-	hvnA	halovibrin HvnA	232	99.14
2	1	1102577	A	G	COD	syn	TAT>TAC	Y>Y	1101850:1104433	-	-	ATP-dependent protease subunit	83	100
29	1	2078186	T	C	IG	-	-	-	-	-	-	-	60	98.33
44	2	313544	G	A	COD	nonsyn	TGT>TAT	C>Y	312150:314271	+	nrdD	anaerobic ribonucleoside triphosphate reductase	277	100
45	1	1616268	T	C	COD	syn	AAA>AAG	K>K	1615925:1616771	-	-	LysR family transcriptional regulator	69	98.55
28	2	512284	C	T	COD	syn	ATC>ATT	I>I	509605:512725	+	cusA	copper/silver efflux system, membrane component	167	99.4
21	1	2438284	G	A	COD	nonsyn	GGA>GAA	G>E	2438012:2438498	+	folK	2-amino-4-hydroxy-6-hydroxymethyldihydropteridine pyrophosphokinase	172	100
44	2	532745	A	G	COD	syn	GAA>GAG	E>E	532325:533042	+	lolD	outer membrane-specific lipoprotein transporter subunit	220	99.55
21	1	2199508	G	A	COD	nonsyn	CGT>TGT	R>C	2198140:2199997	-	secD	preprotein translocase subunit SecD	207	99.03
4	1	61197	G	A	IG	-	-	-	-	-	-	-	64	100
1	1	927671	T	C	IG	-	-	-	-	-	-	-	96	100
11	1	2454436	T	C	IG	-	-	-	-	-	-	-	76	100
34	2	902006	T	C	COD	syn	GTA>GTG	V>V	901390:902332	-	cheV2	chemotaxis protein CheW	135	99.26
2	1	657677	C	T	COD	nonsyn	GGG>AGG	G>R	656045:658292	-	-	hypothetical protein	115	97.39
45	1	2494148	T	C	COD	syn	TTA>TTG	L>L	2493598:2494744	-	yhcM	hypothetical protein	132	99.24
21	1	806299	G	A	COD	nonsyn	GAG>AAG	E>K	805953:807192	+	frsA	fermentation/respiration switch protein	178	98.88
44	1	911148	C	T	COD	nonsyn	TGT>TAT	C>Y	910975:911746	-	znuC	zinc ABC transporter ATP-binding protein	217	100
29	2	809431	G	A	COD	syn	TTC>TTT	F>F	808533:809736	-	-	lipoprotein	44	97.73
21	1	2600277	G	A	COD	nonsyn	CCA>CTA	P>L	2599849:2602357	-	rnr	exoribonuclease R	189	98.94
44	1	1378240	T	C	COD	syn	TTA>CTA	L>L	1377993:1379778	+	-	oligoendopeptidase F	191	100
12	1	1661569	C	T	COD	nonsyn	ATG>ATA	M>I	1658409:1662249	-	-	ATP-dependent RNA helicase HrpA	63	100
43	2	365019	C	T	COD	nonsyn	GAT>AAT	D>N	364533:366813	-	-	hypothetical protein	142	100
34	1	2486166	A	G	COD	nonsyn	ATG>GTG	M>V	2484830:2486642	+	yraM	hypothetical protein	173	99.42
21	2	1207855	T	C	COD	syn	GAA>GAG	E>E	1207107:1208637	-	-	methyl-accepting chemotaxis protein, aerotaxis receptor	175	99.43
21	1	1039195	A	G	COD	nonsyn	GTG>GCG	V>A	1038812:1039778	-	-	glutathione synthase/ribosomal protein S6 modification glutaminyl transferase	175	99.43
36	2	1088963	T	C	COD	syn	CGT>CGC	R>R	1088474:1089695	+	-	nucleoside permease NupC	90	100
27	1	1171298	G	A	COD	nonsyn	GAA>AAA	E>K	1170781:1172011	+	-	peptidase T	81	100
35	1	191193	A	G	COD	nonsyn	TAT>TGT	Y>C	190804:191437	+	-	O-acetyltransferase	179	100
27	1	1094856	G	A	COD	syn	GAC>GAT	D>D	1092602:1096124	-	icmF	secretion protein IcmF	78	97.44
19	2	746864	A	G	COD	nonsyn	ACA>GCA	T>A	746485:747136	+	-	hypothetical protein	82	100
44	2	289976	G	A	COD	nonsyn	CGA>CAA	R>Q	288597:290100	+	-	MerR family transcriptional regulator	231	100
36	1	1991026	T	C	COD	syn	GAA>GAG	E>E	1990809:1993062	-	clpA	ATP-dependent Clp protease ATP-binding subunit	147	89.12
18	1	33235	G	A	COD	nonsyn	GGT>GAT	G>D	32309:35063	+	pqqL	zinc protease	197	98.48
26	1	1397696	A	G	COD	syn	AGT>AGC	S>S	1396687:1397710	-	-	transcriptional repressor	89	100
11	2	764089	G	A	COD	nonsyn	GTA>ATA	V>I	763332:767424	+	-	hypothetical protein	88	100
11	2	1201898	T	C	COD	nonsyn	AAT>AGT	N>S	1201056:1202025	-	-	hypothetical protein	105	100
2	1	2090112	G	A	COD	syn	GGC>GGT	G>G	2089871:2090282	-	fliS	flagellar protein FliS	117	98.29
12	2	565050	G	A	COD	syn	ACG>ACA	T>T	564063:565059	+	-	soluble lytic murein transglycosylase	68	97.06
45	1	2143073	C	T	COD	nonsyn	GGG>AGG	G>R	2142938:2143220	-	-	hypothetical protein	167	100
12	1	51304	G	A	COD	nonsyn	CAA>TAA	Q>*	50758:51688	-	-	drug/metabolite exporter family protein	116	100
29	2	452770	C	T	COD	nonsyn	TGC>TAC	C>Y	451253:452837	-	-	GGDEF domain-containing protein	43	97.67
37	1	1363448	C	T	COD	nonsyn	CCA>CTA	P>L	1362069:1364127	+	-	VgrG protein	52	100
4	2	742299	T	C	COD	nonsyn	ACT>GCT	T>A	741537:743676	-	-	outer membrane heme receptor	87	100
19	1	235246	C	T	COD	nonsyn	GCT>ACT	A>T	234736:235645	-	menA	1,4-dihydroxy-2-naphthoate octaprenyltransferase	174	98.28
45	1	1860354	T	C	COD	syn	GGT>GGC	G>G	1860144:1860852	+	-	A-type carbonic anhydrase	121	100
29	1	516147	A	G	COD	nonsyn	AAT>GAT	N>D	516128:516965	+	folP	7,8-dihydropteroate synthase	60	100
35	1	784005	A	G	COD	nonsyn	GAC>GGC	D>G	783046:784495	+	thiI	thiamine biosynthesis protein ThiI	107	100
4	2	682440	C	T	COD	nonsyn	TGG>TGA	W>*	682385:682895	-	-	hypothetical protein	91	98.9
4	1	2204347	T	C	COD	nonsyn	AAG>GAG	K>E	2203630:2204959	-	aceA	isocitrate lyase	45	97.78
18	1	1350487	A	G	COD	nonsyn	CAA>CGA	Q>R	1349714:1351643	+	thrS	threonyl-tRNA synthetase	71	100
45	1	2146328	G	A	IG	-	-	-	-	-	-	-	86	95.35
18	2	608357	A	G	COD	nonsyn	GAG>GGG	E>G	607542:609771	+	-	hypothetical protein	71	100
43	1	78913	C	T	COD	nonsyn	GCA>GTA	A>V	77543:79745	+	uvrD	DNA-dependent helicase II	276	98.19
43	1	760977	C	T	COD	syn	GGC>GGT	G>G	760320:765030	+	acfD	accessory colonization factor AcfD-like protein	138	98.55
4	1	1782301	T	C	COD	syn	TCT>TCC	S>S	1781698:1783975	+	pflB	pyruvate formate lyase I	77	100
45	1	327607	A	G	COD	syn	TTT>TTC	F>F	327129:329112	-	cpdB	bifunctional 2',3'-cyclic nucleotide 2'-phosphodiesterase/3'-nucleotidase periplasmic protein	143	99.3
11	2	370008	A	G	COD	nonsyn	GTT>GCT	V>A	368974:370978	-	ptrB	oligopeptidase B	94	100
45	2	971281	T	C	COD	syn	CTT>CTC	L>L	970384:971920	+	norR2	anaerobic nitric oxide reductase transcription regulator	127	100
35	1	437445	T	C	COD	nonsyn	ACT>GCT	T>A	436515:437736	-	sagP	arginine deiminase	155	98.71
44	2	522792	C	T	COD	nonsyn	GAT>AAT	D>N	521736:522963	-	hutI	imidazolonepropionase	201	100
29	2	112851	A	G	COD	nonsyn	GTT>GCT	V>A	111391:113188	-	yeiT	oxidoreductase	56	96.43
44	1	1114769	C	T	COD	syn	TTG>TTA	L>L	1113064:1115149	-	dinG	ATP-dependent DNA helicase DinG	196	98.98
29	1	26285	C	T	COD	nonsyn	GGC>GAC	G>D	25395:26625	-	fadA	3-ketoacyl-CoA thiolase	97	97.94
43	1	1208916	C	T	COD	syn	ATC>ATT	I>I	1208715:1209417	+	-	SAM-dependent methyltransferase	129	99.22
27	1	2838366	T	C	COD	syn	GGT>GGC	G>G	2837769:2838654	+	ilvY	DNA-binding transcriptional regulator IlvY	107	97.2
36	1	2146365	G	A	COD	nonsyn	CAA>TAA	Q>*	2146350:2147403	-	nlpB	lipoprotein	123	99.19
12	2	1289544	G	A	COD	nonsyn	CTT>TTT	L>F	1289295:1290093	-	ybiV	hydrolase	93	100
43	1	2647242	A	G	COD	nonsyn	GTA>GCA	V>A	2646724:2647930	-	-	major facilitator transporter	238	97.48
43	1	1904332	T	C	COD	nonsyn	TAT>TGT	Y>C	1903586:1905101	-	purF	amidophosphoribosyltransferase	123	100
21	1	1608450	G	A	COD	nonsyn	GGC>AGC	G>S	1608050:1609433	+	-	sodium-linked D-alanine glycine permease	116	100
28	1	2158372	T	C	COD	syn	TGT>TGC	C>C	2158303:2158945	+	purN	phosphoribosylglycinamide formyltransferase 1	243	99.59
11	1	1041104	C	T	COD	nonsyn	GCT>ACT	A>T	1039781:1041290	-	-	hypothetical protein	96	100
11	1	1095778	C	T	COD	nonsyn	CGT>CAT	R>H	1092602:1096124	-	icmF	secretion protein IcmF	106	100
2	1	214786	C	T	COD	nonsyn	CGC>TGC	R>C	213768:214899	+	rffE	UDP-N-acetyl glucosamine-2-epimerase	194	100
43	1	747836	C	T	COD	nonsyn	GCA>ACA	A>T	747170:747980	-	metQ	DL-methionine transporter substrate-binding subunit	147	97.96
18	1	1251093	T	C	COD	syn	CCT>CCC	P>P	1249263:1251153	+	-	hypothetical protein	57	100
37	1	2192537	G	A	COD	syn	AGC>AGT	S>S	2191993:2192722	-	rpsB	30S ribosomal protein S2	114	99.12
1	1	2058485	C	T	COD	nonsyn	GCA>ACA	A>T	2058263:2058878	-	ccmA	cytochrome c biogenesis protein CcmA	85	97.65
35	1	2082702	C	T	COD	nonsyn	GAA>AAA	E>K	2082336:2083389	-	fliG	flagellar motor switch protein G	106	100
28	1	2212343	A	G	IG	-	-	-	-	-	-	-	229	99.13
29	2	701939	A	G	COD	syn	AGT>AGC	S>S	701629:702205	-	-	lipoprotein	79	97.47
12	1	2104288	C	T	COD	syn	CTG>CTA	L>L	2104164:2105184	-	flgJ	flagellar rod assembly protein/muramidase FlgJ	103	98.06
4	2	776795	G	A	COD	nonsyn	CCT>CTT	P>L	776487:777606	-	gcvT	glycine cleavage system protein T	74	100
26	1	710996	G	A	IG	-	-	-	-	-	-	-	77	100
18	2	1148812	C	T	COD	syn	ACG>ACA	T>T	1147074:1149189	-	-	cytoplasmic protein	117	96.58
11	1	751072	A	G	IG	-	-	-	-	-	-	-	78	100
1	1	2173382	G	A	COD	nonsyn	CGT>TGT	R>C	2173343:2174303	-	accA	acetyl-CoA carboxylase carboxyltransferase subunit alpha	94	96.81
36	1	905124	A	G	COD	nonsyn	ACG>GCG	T>A	904853:906065	+	sucB	dihydrolipoamide succinyltransferase	144	99.31
1	1	621893	A	G	IG	-	-	-	-	-	-	-	115	100
37	1	1516201	G	A	COD	syn	GCC>GCT	A>A	1514880:1516914	-	-	methyl-accepting chemotaxis protein	61	100
18	1	623210	A	G	COD	nonsyn	ATT>ACT	I>T	623103:624411	-	-	hypothetical protein	129	100
12	1	2510113	G	A	COD	syn	GAC>GAT	D>D	2508015:2510871	-	glnE	bifunctional glutamine-synthetase adenylyltransferase/deadenyltransferase	70	97.14
34	1	1236452	C	T	COD	nonsyn	ATG>ATA	M>I	1235509:1237462	-	yeaV	transporter	142	99.3
19	1	1282219	T	C	COD	nonsyn	TCT>CCT	S>P	1281303:1282713	+	-	chlorohydrolase/deaminase family protein	134	100
19	1	1316497	C	T	COD	nonsyn	CGT>TGT	R>C	1314372:1317450	+	-	acriflavin resistance plasma membrane protein	98	98.98
37	1	1802358	A	G	COD	nonsyn	CAC>CGC	H>R	1802047:1803502	+	cls	cardiolipin synthetase	62	96.77
45	1	980239	T	C	COD	nonsyn	GAA>GGA	E>G	980066:980924	-	yebK	DNA-binding transcriptional regulator HexR	91	100
26	2	1080217	T	C	COD	nonsyn	ATT>GTT	I>V	1080097:1081120	-	mifC	periplasmic protein that regulates MifA/B activity	137	100
37	1	859014	A	G	COD	syn	GTT>GTC	V>V	858668:859676	-	proX	glycine betaine transporter periplasmic subunit	137	100
37	1	549406	G	A	COD	syn	GCG>GCA	A>A	549043:550354	+	-	general secretion pathway protein D	112	100
19	1	1260944	A	G	COD	nonsyn	TCC>CCC	S>P	1260341:1262204	-	tcpI	methyl-accepting chemotaxis protein, TcpI-related	92	98.91
29	2	870550	T	C	COD	nonsyn	CAG>CGG	Q>R	870134:870755	-	-	TonB protein	31	93.55
1	2	625718	T	C	COD	nonsyn	TTC>CTC	F>L	622654:626719	+	-	superfamily I DNA helicase	75	100
37	2	1176619	A	G	COD	syn	TTT>TTC	F>F	1175871:1178331	-	ybbP	hypothetical protein	88	98.86
28	2	952551	T	C	COD	syn	GGT>GGC	G>G	952062:953214	+	-	outer membrane protein P1 precursor	177	100
27	1	1617798	T	C	COD	nonsyn	AAA>AGA	K>R	1617190:1619206	-	-	hypothetical protein	66	100
19	1	706966	A	G	COD	nonsyn	TCG>CCG	S>P	706768:708046	-	-	proton/sodium-glutamate symport protein	96	100
45	2	697563	C	T	COD	nonsyn	CTT>TTT	L>F	696467:698114	+	-	hypothetical protein	71	100
12	1	727159	G	A	COD	nonsyn	GCA>GTA	A>V	726575:727469	-	nanA	N-acetylneuraminate lyase	94	100
1	1	807183	G	A	COD	nonsyn	ATG>ATA	M>I	805953:807192	+	frsA	fermentation/respiration switch protein	92	98.91
36	1	510410	C	T	COD	nonsyn	GTT>ATT	V>I	509279:510686	-	dacB	D-alanyl-D-alanine carboxypeptidase	134	99.25
28	2	468995	T	C	COD	syn	TCT>TCC	S>S	466958:469289	+	-	ATP-dependent protease (Lon-like)	135	100
45	1	1330644	A	G	COD	syn	TTA>CTA	L>L	1329534:1330707	-	tyrP	tyrosine transporter	82	100
28	2	793041	C	T	COD	nonsyn	GGC>GAC	G>D	792385:793258	-	-	drug/metabolite exporter family protein	158	99.37
35	1	911980	T	C	COD	nonsyn	TTA>TCA	L>S	911834:912728	+	znuA	zinc ABC transporter periplasmic substrate-binding protein	165	100
19	2	484227	T	C	COD	syn	TGT>TGC	C>C	483180:485484	+	ycaI	recombination protein	53	100
2	1	2277039	A	G	COD	nonsyn	ATT>GTT	I>V	2276705:2277842	+	malK2	maltose ABC transporter ATP-binding protein	110	100
29	1	1915231	T	C	COD	syn	GGA>GGG	G>G	1914873:1916004	-	pdxB	erythronate-4-phosphate dehydrogenase	51	100
45	2	807707	C	T	IG	-	-	-	-	-	-	-	87	100
43	2	456986	T	C	COD	nonsyn	GAC>GGC	D>G	456945:457656	-	deoD2	purine nucleoside phosphorylase	96	100
29	1	391173	A	G	COD	syn	ACA>ACG	T>T	390549:392190	+	mshL	MSHA biogenesis protein MshL	57	98.25
44	1	272685	A	G	COD	nonsyn	ATA>ATG	I>M	271428:273033	+	thiP	thiamine transporter membrane protein	197	99.49
21	1	368862	A	G	COD	nonsyn	GTT>GCT	V>A	368329:371155	-	uvrA	excinuclease ABC subunit A	203	99.01
1	1	749475	A	G	COD	syn	CGT>CGC	R>R	748685:749789	-	metN	DL-methionine transporter ATP-binding subunit	133	100
37	1	526118	C	T	IG	-	-	-	-	-	-	-	141	99.29
29	1	669735	G	A	COD	nonsyn	CAA>TAA	Q>*	669582:669891	-	-	hypothetical protein	57	100
4	1	2455249	G	A	IG	-	-	-	-	-	-	-	82	98.78
45	1	1389643	T	C	COD	nonsyn	ATT>ACT	I>T	1389614:1390529	+	-	phosphoenolpyruvate phosphomutase	57	100
43	2	53315	G	A	COD	nonsyn	GAA>AAA	E>K	50497:53563	+	-	acriflavin resistance plasma membrane protein	257	100
34	2	482317	A	G	COD	syn	TGT>TGC	C>C	482241:482394	-	-	hypothetical protein	143	100
21	2	691481	T	C	COD	nonsyn	CTA>CCA	L>P	690867:693222	+	-	9-hexadecenoic acid cis-trans isomerase	160	100
18	1	1236946	C	T	COD	nonsyn	GCT>ACT	A>T	1235509:1237462	-	yeaV	transporter	100	96
28	1	2505788	T	C	COD	nonsyn	GTA>GCA	V>A	2505030:2506356	+	tolC	outer membrane channel protein	258	99.22
35	2	94616	A	G	COD	nonsyn	TTC>CTC	F>L	93152:94907	-	ggt	gamma-glutamyltranspeptidase	125	100
35	1	2569788	T	C	IG	-	-	-	-	-	-	-	137	99.27
26	2	1039474	A	G	IG	-	-	-	-	-	-	-	122	100
21	2	843274	G	T	COD	nonsyn	CCT>ACT	P>T	842932:844084	-	bioF	8-amino-7-oxononanoate synthase	118	97.46
27	2	1124584	T	C	COD	nonsyn	GAT>GGT	D>G	1123481:1124624	-	nagA3	N-acetylglucosamine-6-phosphate deacetylase	126	100
12	1	2260427	A	G	COD	syn	GGT>GGC	G>G	2260174:2260729	-	-	exodeoxyribonuclease VIII	84	100
11	2	266640	C	T	COD	nonsyn	CAT>TAT	H>Y	265241:266789	+	glpD	glycerol-3-phosphate dehydrogenase	114	100
45	2	737471	T	C	IG	-	-	-	-	-	-	-	62	100
11	2	1064598	G	A	COD	syn	CTG>TTG	L>L	1063464:1064601	-	fruB	bifunctional PTS system fructose-specific transporter subunit IIA/HPr protein	87	97.7
4	1	1318330	C	T	COD	nonsyn	GGT>GAT	G>D	1318016:1319207	-	metC	cystathionine beta-lyase	83	100
43	2	951793	G	A	COD	nonsyn	GCT>GTT	A>V	951296:951827	-	blc	outer membrane lipoprotein (lipocalin)	128	100
4	2	482339	T	C	COD	nonsyn	GAT>GGT	D>G	482241:482394	-	-	hypothetical protein	67	97.01
2	2	284064	C	T	COD	syn	AAG>AAA	K>K	284060:285290	-	pepT	peptidase T	96	100
45	1	2120628	C	T	COD	nonsyn	GGT>AGT	G>S	2120517:2121942	-	gltX	glutamyl-tRNA synthetase	142	99.3
36	1	2589949	T	C	COD	nonsyn	AAT>AGT	N>S	2588825:2590037	-	argG	argininosuccinate synthase	200	100
36	1	473750	C	T	COD	nonsyn	GGC>GAC	G>D	473007:474249	-	srmB	ATP-dependent RNA helicase SrmB	194	98.97
28	2	979771	T	C	COD	nonsyn	ACA>GCA	T>A	979537:980584	-	tcpE	toxin coregulated pilus biosynthesis protein TcpE	160	100
37	1	1385780	G	A	COD	syn	ACC>ACT	T>T	1385029:1386580	-	-	diguanylate cyclase	68	98.53
34	2	30351	A	G	COD	nonsyn	TAT>CAT	Y>H	29781:30981	-	setC	sugar efflux system	189	99.47
37	1	1379231	C	T	COD	nonsyn	GCA>GTA	A>V	1377993:1379778	+	-	oligoendopeptidase F	52	100
28	1	1514664	A	G	IG	-	-	-	-	-	-	-	117	98.29
12	1	1714304	T	C	COD	syn	GGT>GGC	G>G	1713836:1714865	+	-	general L-amino acid-binding protein	55	98.18
27	1	1423862	C	T	COD	syn	ACC>ACT	T>T	1422644:1424666	+	prc	carboxy-terminal protease	68	98.53
29	2	4930	C	T	COD	nonsyn	CAT>TAT	H>Y	4044:5586	+	-	hypothetical protein	53	94.34
2	1	2430958	G	A	COD	nonsyn	CGT>TGT	R>C	2429365:2431738	-	mrcB	bifunctional glycosyl transferase and transpeptidase	126	100
26	1	186745	A	G	COD	nonsyn	AAA>GAA	K>E	185952:186852	+	rffH	glucose-1-phosphate thymidylyltransferase	117	99.15
21	1	1619200	T	C	COD	nonsyn	ACA>GCA	T>A	1617190:1619206	-	-	hypothetical protein	127	100
28	1	457705	A	G	COD	nonsyn	ATA>ACA	I>T	457301:458120	-	proC	pyrroline-5-carboxylate reductase	142	100
36	1	1991708	T	C	COD	nonsyn	GAC>GGC	D>G	1990809:1993062	-	clpA	ATP-dependent Clp protease ATP-binding subunit	117	98.29
28	2	1330138	G	A	COD	nonsyn	GCG>GTG	A>V	1329089:1330325	-	-	ParA family protein	191	99.48
2	1	2029812	T	C	COD	nonsyn	CTT>CCT	L>P	2029696:2030308	+	-	hypothetical protein	140	100
4	2	1315702	T	C	COD	syn	ACA>ACG	T>T	1304523:1316325	-	rtxA2	RTX repeat-containing calcium-binding cytotoxin RtxA2	73	100
27	1	1862535	T	C	COD	nonsyn	GTC>GCC	V>A	1861951:1863838	+	-	methyl-accepting chemotaxis protein	87	98.85
43	1	2508380	A	G	COD	nonsyn	GTT>GCT	V>A	2508015:2510871	-	glnE	bifunctional glutamine-synthetase adenylyltransferase/deadenyltransferase	190	99.47
21	2	726238	T	C	COD	nonsyn	TTA>TCA	L>S	725516:726542	+	-	hypothetical protein	140	99.29
12	1	1410799	G	A	COD	nonsyn	CCC>TCC	P>S	1410160:1410925	-	-	cyclohexadienyl dehydratase	48	100
4	2	1237111	G	A	COD	syn	CTA>TTA	L>L	1236883:1238701	-	-	hypothetical protein	81	96.3
28	1	230205	T	C	COD	nonsyn	ACA>GCA	T>A	229533:230304	-	tpiA	triosephosphate isomerase	250	100
28	1	1883684	T	C	COD	nonsyn	GTG>GCG	V>A	1883277:1884492	+	yfbQ	aminotransferase	188	99.47
12	2	590361	A	G	COD	nonsyn	GTT>GCT	V>A	589543:590497	-	-	hypothetical protein	59	100
34	2	27295	T	C	COD	nonsyn	GTA>GCA	V>A	26477:27428	+	-	LysR family transcriptional regulator	106	99.06
4	1	1011415	A	G	COD	nonsyn	TTA>TCA	L>S	1010855:1011716	-	-	cation transporter, voltage-gated ion channel cation transporter	102	100
43	2	558825	A	G	COD	nonsyn	GTG>GCG	V>A	558667:560368	-	-	ribosomal large subunit pseudouridine synthase A	141	97.87
26	2	962306	G	A	COD	nonsyn	GCA>ACA	A>T	961399:962554	+	ydcR	fused DNA-binding transcriptional regulator/ amino transferase	99	100
27	1	561909	T	C	COD	nonsyn	GAT>GGT	D>G	561382:562063	-	phoP	two component system DNA-binding response regulator	82	100
12	2	18225	G	A	COD	nonsyn	ACA>ATA	T>I	17824:19294	-	-	lipoprotein	105	97.14
37	2	1072381	T	C	COD	nonsyn	ATG>GTG	M>V	1071079:1073116	-	-	VgrG protein	100	99
26	2	28865	C	T	COD	nonsyn	GGC>AGC	G>S	28397:29642	-	-	NADH oxidase	100	100
35	1	2577993	T	C	COD	nonsyn	ACA>GCA	T>A	2577936:2578515	-	pilO	pili assembly protein PilO	87	100
21	2	177861	G	A	COD	nonsyn	GCT>ACT	A>T	177650:178544	+	fhuD	iron-hydroxamate transporter subunit	227	94.71
11	1	836875	A	G	COD	syn	CGT>CGC	R>R	836283:836910	-	lolB	molecular chaperone LolB	83	100
11	1	1320504	A	G	COD	syn	GCA>GCG	A>A	1319943:1321089	+	yiaY	Fe-containing alcohol dehydrogenase	124	100
21	2	519223	A	G	COD	nonsyn	GTA>GCA	V>A	518996:520691	-	hutU	urocanate hydratase	168	100
29	2	755489	G	A	COD	nonsyn	GAA>AAA	E>K	754888:756562	+	-	hypothetical protein	24	100
45	1	2014209	T	C	COD	nonsyn	TAC>CAC	Y>H	2013938:2015063	+	mnmA	tRNA-specific 2-thiouridylase MnmA	105	99.05
45	1	1346146	T	A	COD	nonsyn	ATC>AAC	I>N	1346072:1346390	+	yqfB	hypothetical protein	67	100
37	2	495214	T	C	COD	nonsyn	TAC>CAC	Y>H	493113:497580	+	mukB	fused chromosome partitioning protein: nucleotide hydrolase	80	96.25
19	2	7805	A	G	COD	nonsyn	GAA>GGA	E>G	7275:8412	+	-	peptide-methionine (S)-S-oxide reductase	114	100
28	1	1679695	T	C	COD	nonsyn	ACC>GCC	T>A	1668322:1680238	-	rtxA1	RTX repeat-containing calcium-binding cytotoxin RtxA1	174	100
12	2	247584	C	T	COD	syn	GAC>GAT	D>D	247332:248619	+	tadA2	type IV secretion NTPase	92	100
4	1	2106229	T	C	COD	syn	CCA>CCG	P>P	2105277:2106399	-	flgI	flagellar basal body P-ring biosynthesis protein FlgA	64	100
36	1	1739277	A	G	IG	-	-	-	-	-	-	-	77	98.7
28	2	739228	C	T	COD	nonsyn	GAT>AAT	D>N	739192:739534	-	-	hypothetical protein	97	100
45	1	2217120	A	G	COD	nonsyn	GTC>GCC	V>A	2215762:2217298	-	pstA	phosphate transport system permease protein PstA	141	100
28	2	365080	A	G	COD	syn	ACT>ACC	T>T	364533:366813	-	-	hypothetical protein	142	100
4	1	2122670	A	G	COD	syn	TAT>TAC	Y>Y	2122111:2122909	-	-	lipoprotein	74	100
28	2	488638	T	C	COD	nonsyn	TCA>CCA	S>P	488433:489183	+	kdsB	3-deoxy-manno-octulosonate cytidylyltransferase	155	98.71
37	2	817374	G	A	COD	syn	GGC>GGT	G>G	816989:818684	-	-	hypothetical protein	70	98.57
35	1	1008434	A	G	COD	nonsyn	TTC>CTC	F>L	1007489:1008485	-	gapA	glyceraldehyde-3-phosphate dehydrogenase	106	100
45	2	206873	T	C	COD	nonsyn	ATT>ACT	I>T	206811:208551	+	-	hypothetical protein	130	100
18	1	2453734	T	C	COD	nonsyn	CAC>CGC	H>R	2453564:2454335	-	pdhR	transcriptional regulator PdhR	142	98.59
4	2	988988	T	C	COD	nonsyn	GAC>GGC	D>G	988821:989463	-	-	chromosome partitioning protein ParA	75	98.67
21	1	862542	C	T	COD	nonsyn	GTA>ATA	V>I	862341:863247	-	yfcH	hypothetical protein	196	99.49
21	1	567398	G	A	COD	nonsyn	GAA>AAA	E>K	566221:568309	+	fusA2	elongation factor G	187	98.93
34	1	426176	C	A	COD	nonsyn	GCT>TCT	A>S	425888:426860	-	yrbG	calcium/sodium:proton antiporter	178	99.44
26	1	2135418	A	G	COD	nonsyn	CTA>CCA	L>P	2135389:2135521	-	-	hypothetical protein	84	100
45	1	606061	C	T	COD	nonsyn	GGT>GAT	G>D	604508:606176	-	yjjK	ABC transporter ATP-binding protein	172	100
43	1	2247239	G	A	COD	syn	GAC>GAT	D>D	2246476:2247289	-	-	capsid scaffolding protein	165	100
18	1	2270758	C	T	COD	nonsyn	CAG>TAG	Q>*	2269890:2270868	+	-	DNA integration/recombination/invertion protein	102	99.02
21	1	829358	A	G	COD	syn	TTA>TTG	L>L	829163:830321	+	ubiF	2-octaprenyl-3-methyl-6-methoxy-1,4-benzoquinol hydroxylase	153	100
45	1	823095	A	G	COD	nonsyn	ATT>GTT	I>V	822725:823208	+	ybeL	hypothetical protein	102	98.04
11	1	739415	T	C	COD	nonsyn	ATA>ATG	I>M	739399:740038	-	-	dipeptide ABC transporter	78	98.72
28	2	656085	A	G	COD	nonsyn	GAC>GGC	D>G	655405:656398	+	ddl	D-alanyl-alanine synthetase A	186	98.92
35	2	24129	A	G	COD	nonsyn	ATA>GTA	I>V	23363:24878	+	-	di-/tripeptide transporter	131	98.47
1	1	784347	T	C	COD	nonsyn	ATT>ACT	I>T	783046:784495	+	thiI	thiamine biosynthesis protein ThiI	96	100
27	1	2613550	A	T	COD	nonsyn	GAT>GAA	D>E	2611701:2613684	-	mutL	DNA mismatch repair protein	68	100
43	2	556132	A	G	COD	syn	CCT>CCC	P>P	555672:556770	-	-	rod shape-determining protein RodA	93	100
44	1	1902317	C	T	COD	nonsyn	GAT>AAT	D>N	1901306:1902413	-	sprE	proteolytic adapter for RpoS degradation by ClpXP (RssB, ExpM)	220	100
11	1	1258627	C	T	COD	nonsyn	CAA>TAA	Q>*	1257768:1259166	+	-	hypothetical protein	83	100
29	2	169953	A	G	COD	syn	GGA>GGG	G>G	168528:169980	+	-	GGDEF domain-containing protein	41	100
35	1	2566361	A	G	COD	syn	TGT>TGC	C>C	2565397:2566414	-	astA	arginine succinyltransferase	138	100
29	1	1467603	T	C	COD	nonsyn	TGG>CGG	W>R	1467503:1468547	+	potD1	polyamine transporter binding protein	48	100
11	1	1508477	T	C	COD	nonsyn	ACG>GCG	T>A	1507292:1508993	-	-	formate hydrogenlyase subunit 6	91	100
2	2	662861	A	G	COD	nonsyn	TTT>CTT	F>L	662693:662939	-	cep	Cep	58	100
26	1	2210149	G	A	COD	nonsyn	TCA>TTA	S>L	2209886:2210249	-	-	hypothetical protein	121	100
37	2	1008325	T	C	COD	syn	CGT>CGC	R>R	1007929:1008436	+	tagD	lipid hydroperoxide peroxidase	118	100
4	1	2677240	C	T	IG	-	-	-	-	-	-	-	74	97.3
2	1	1569633	T	C	COD	nonsyn	TCC>CCC	S>P	1569503:1570298	+	-	hypothetical protein	61	100
45	1	607030	G	A	COD	nonsyn	GAT>AAT	D>N	606363:608298	+	slt	lytic murein transglycosylase, soluble	100	100
43	1	2081098	G	A	COD	syn	GAC>GAT	D>D	2080116:2081436	-	fliI	flagellum-specific ATP synthase	152	100
11	1	1194226	T	C	COD	nonsyn	GTT>GCT	V>A	1193423:1194284	+	-	glutathione S-transferase YghU	144	100
44	2	427591	A	G	COD	syn	TTG>CTG	L>L	426463:428065	-	-	glycine betaine transporter	230	99.13
2	1	75860	A	G	COD	syn	GAA>GAG	E>E	75011:77459	+	cyaA	adenylate cyclase	156	99.36
21	1	1182807	A	G	COD	syn	CGT>CGC	R>R	1182101:1183580	-	-	CDP-4-dehydro-6-deoxy-D-glucose 3-dehydratase	135	100
26	2	178353	C	T	COD	nonsyn	CAA>TAA	Q>*	177650:178544	+	fhuD	iron-hydroxamate transporter subunit	100	100
18	2	1212247	G	A	COD	nonsyn	GAA>AAA	E>K	1210836:1212438	+	-	methyl-accepting chemotaxis protein	106	100
26	1	2538780	T	C	COD	nonsyn	GAG>GGG	E>G	2538517:2539012	-	ilvH	acetolactate synthase 3 regulatory subunit	122	100
27	1	2132027	T	C	COD	syn	GGT>GGC	G>G	2130446:2132171	+	ptsI	phosphoenolpyruvate-protein phosphotransferase	95	100
29	2	1176942	G	A	COD	nonsyn	CGT>TGT	R>C	1175871:1178331	-	ybbP	hypothetical protein	32	100
44	1	2890861	G	A	COD	syn	CTA>TTA	L>L	2890420:2890954	-	atpH	ATP synthase F0F1 subunit delta	131	100
34	P	19775	C	T	COD	nonsyn	GCC>GTC	A>V	18516:20070	+	-	exonuclease sbcC	128	100
37	1	8150	A	G	COD	syn	GAA>GAG	E>E	7400:8810	+	dnaA	chromosome replication initiator DnaA	207	99.52
37	1	2695221	T	C	COD	nonsyn	GTT>GCT	V>A	2694748:2695693	+	csgA	major curlin subunit CsgA	194	100
45	2	613790	T	C	COD	nonsyn	GTG>GCG	V>A	613575:615042	+	-	type I restriction-modification system methylation subunit	109	100
4	2	253148	A	G	COD	syn	CGA>CGG	R>R	252170:253442	+	tadG2	TadG-like protein	87	98.85
28	1	454717	A	G	COD	syn	CCT>CCC	P>P	454131:455292	-	yggW	coproporphyrinogen III oxidase	203	100
29	2	84980	T	C	COD	syn	AAA>AAG	K>K	84190:84985	-	mshO2	MshO protein	61	100
35	1	646404	T	C	COD	syn	CGT>CGC	R>R	646359:647169	+	ygdL	hypothetical protein	182	99.45
11	2	807587	A	G	IG	-	-	-	-	-	-	-	88	98.86
43	1	827741	A	G	COD	syn	CGT>CGC	R>R	827524:828949	-	miaB	(dimethylallyl)adenosine tRNA methylthiotransferase	164	98.78
26	1	1774215	G	A	IG	-	-	-	-	-	-	-	99	100
18	1	1371674	C	T	COD	nonsyn	ATG>ATA	M>I	1369768:1371967	-	hutA	heme transport protein HutA	47	100
43	2	162121	C	T	IG	-	-	-	-	-	-	-	53	100
35	1	2276602	T	C	COD	nonsyn	TTT>CTT	F>L	2275791:2276706	+	malG2	maltose ABC transporter permease	100	100
35	2	719206	A	G	IG	-	-	-	-	-	-	-	100	100
18	1	2290773	T	C	COD	nonsyn	ACA>GCA	T>A	2289342:2291481	-	cadA	lysine decarboxylase 1	156	99.36
1	1	1337057	T	C	COD	syn	GAA>GAG	E>E	1336198:1338475	-	nrdA	ribonucleotide-diphosphate reductase subunit alpha	85	96.47
4	1	2092111	A	G	COD	syn	GGT>GGC	G>G	2090619:2092590	-	fliD	flagellar capping protein	68	100
21	1	1049124	A	G	COD	nonsyn	GAC>GGC	D>G	1048972:1050562	+	cydA	cytochrome d terminal oxidase, subunit I	260	100
44	1	2570922	T	C	COD	syn	AAA>AAG	K>K	2570492:2571170	-	rpe	ribulose-phosphate 3-epimerase	255	100
4	1	482766	A	G	COD	nonsyn	TAT>TGT	Y>C	482368:483874	+	lysS	lysyl-tRNA synthetase	78	100
34	2	1011527	T	C	COD	nonsyn	AAG>AGG	K>R	1011435:1011906	-	yjgK	hypothetical protein	152	97.37
27	1	2222901	A	G	COD	nonsyn	ATT>GTT	I>V	2222855:2223770	+	rdgC	recombination associated protein	73	100
21	2	270419	A	G	COD	syn	TTT>TTC	F>F	269560:271267	-	-	GGDEF/EAL domain-containing protein	177	99.44
18	1	2183590	T	C	COD	nonsyn	TAC>TGC	Y>C	2182670:2185100	-	yaeT	outer membrane protein assembly factor YaeT	161	97.52
4	1	2501076	G	A	COD	nonsyn	CCA>TCA	P>S	2500278:2502159	-	parE	DNA topoisomerase IV subunit B	50	98
45	2	532102	A	G	COD	syn	GGA>GGG	G>G	531124:532333	+	lolC	outer membrane-specific lipoprotein transporter subunit	111	100
28	1	1881113	G	A	COD	nonsyn	CGT>TGT	R>C	1879841:1881575	-	menD	2-succinyl-5-enolpyruvyl-6-hydroxy-3-cyclohexene-1-carboxylate synthase	166	99.4
26	1	841771	A	G	COD	syn	GAA>GAG	E>E	841543:842398	+	kdsA	2-dehydro-3-deoxyphosphooctonate aldolase	109	100
12	1	113706	A	G	COD	syn	GGT>GGC	G>G	113549:114086	-	-	hypothetical protein	119	100
28	1	1581269	G	A	COD	nonsyn	ACA>ATA	T>I	1580478:1582026	-	aslA	acrylsulfatase-like protein	168	100
44	2	1291385	T	C	COD	nonsyn	CAC>CGC	H>R	1291344:1294497	-	acrF	multidrug efflux system protein	196	100
43	2	793862	T	C	COD	syn	GAA>GAG	E>E	793339:794197	-	yijO	DNA-binding transcriptional regulator	134	100
28	2	841895	T	C	COD	nonsyn	AAC>AGC	N>S	841431:842112	-	bioD	dithiobiotin synthetase	211	100
29	2	189046	T	C	COD	syn	CGT>CGC	R>R	188935:189859	+	qmcA	protease, membrane anchored	48	100
11	1	1169193	T	C	COD	nonsyn	GTT>GCT	V>A	1168948:1170616	+	-	basic endochitinase	127	100
11	2	29571	T	C	COD	syn	AAA>AAG	K>K	28397:29642	-	-	NADH oxidase	121	100
4	1	736577	A	G	COD	nonsyn	ATG>ACG	M>T	735777:737481	-	ureC	urease subunit alpha	52	100
11	1	2077660	G	A	COD	syn	GAC>GAT	D>D	2076648:2077683	-	fliM	flagellar motor switch protein FliM	124	100
34	2	836395	T	C	IG	-	-	-	-	-	-	-	99	91.92
11	1	2323010	G	A	COD	nonsyn	TCA>TTA	S>L	2322558:2323275	-	recO	DNA repair protein RecO	79	100
35	1	1233674	A	G	COD	syn	AAA>AAG	K>K	1233341:1233914	+	yaeQ	hypothetical protein	122	100
27	1	2513870	A	G	COD	syn	TGT>TGC	C>C	2513629:2515147	-	ygiF	adenylate cyclase	101	98.02
4	1	1719142	A	G	COD	nonsyn	TTA>TCA	L>S	1718972:1719998	-	-	hypothetical protein	105	100
37	P	5953	C	T	COD	nonsyn	GCT>ACT	A>T	5758:6046	-	-	hypothetical protein	253	100
21	1	2767221	T	C	COD	syn	GAA>GAG	E>E	2766998:2767451	-	gspG	general secretion pathway protein G	357	98.32
37	1	2584946	C	T	COD	nonsyn	CGT>TGT	R>C	2584669:2586136	+	-	dihydrolipoamide dehydrogenase	173	99.42
4	1	823109	A	G	COD	syn	GAA>GAG	E>E	822725:823208	+	ybeL	hypothetical protein	64	98.44
12	1	2177015	C	T	COD	nonsyn	GGT>AGT	G>S	2174354:2177834	-	dnaE	DNA polymerase III subunit alpha	72	98.61
45	1	1108787	T	C	COD	nonsyn	GAT>GGT	D>G	1107696:1109172	-	-	hypothetical protein	88	100
12	1	2588172	A	G	COD	syn	CTT>CTC	L>L	2586653:2588528	-	argH	bifunctional argininosuccinate lyase/N-acetylglutamate synthase	114	100
44	1	2229021	C	T	COD	syn	GAG>GAA	E>E	2228444:2230349	-	dnaK	molecular chaperone DnaK	199	100
11	2	229059	A	G	COD	syn	GGT>GGC	G>G	229013:229964	-	-	hypothetical protein	128	100
18	1	1168844	G	A	IG	-	-	-	-	-	-	-	57	100
34	1	584913	A	G	IG	-	-	-	-	-	-	-	134	98.51
26	1	2731915	A	G	IG	-	-	-	-	-	-	-	98	97.96
19	1	1839448	A	G	COD	syn	TGT>TGC	C>C	1839435:1840050	-	-	preprotein translocase subunit-like protein	59	100
35	1	1731719	T	C	COD	nonsyn	ATC>ACC	I>T	1731408:1732119	+	-	aspartate racemase	145	98.62
21	2	853408	G	A	COD	syn	AAG>AAA	K>K	851632:853486	+	-	peptide-methionine (S)-S-oxide reductase	141	99.29
19	2	400508	G	A	COD	syn	CGC>CGT	R>R	399121:402172	-	-	acriflavin resistance plasma membrane protein	76	100
35	1	940807	A	G	COD	nonsyn	ACT>GCT	T>A	940743:942639	+	-	transporter	121	99.17
45	1	2569928	G	A	COD	nonsyn	GCC>GTC	A>V	2569803:2570487	-	gph	phosphoglycolate phosphatase	193	98.96
18	2	1038957	A	G	COD	nonsyn	TTA>TCA	L>S	1038151:1039396	-	ytfL	hypothetical protein	115	100
4	1	2504202	T	C	COD	syn	GAA>GAG	E>E	2504159:2504798	-	nudF	ADP-ribose pyrophosphatase	79	100
34	1	377720	C	T	COD	nonsyn	GCA>ACA	A>T	377480:378686	-	-	sensor protein UhpB	157	100
28	1	1662190	T	C	COD	syn	AAA>AAG	K>K	1658409:1662249	-	-	ATP-dependent RNA helicase HrpA	169	100
21	1	1795596	T	C	COD	nonsyn	AAT>AGT	N>S	1795051:1795630	-	tdk	thymidine kinase	144	99.31
44	1	1996721	G	A	COD	nonsyn	GGG>GAG	G>E	1996662:1997520	+	folD	bifunctional 5,10-methylene-tetrahydrofolate dehydrogenase/ 5,10-methylene-tetrahydrofolate cyclohydrolase	253	98.81
29	2	546746	T	C	COD	syn	CAT>CAC	H>H	545354:547046	+	-	GGDEF domain-containing protein	36	94.44
34	1	988063	T	C	COD	syn	TAT>TAC	Y>Y	987544:988846	+	-	lipoprotein	161	98.14
28	2	424237	T	C	COD	nonsyn	TGC>CGC	C>R	424197:425322	+	-	hypothetical protein	167	99.4
28	2	708364	T	C	IG	-	-	-	-	-	-	-	135	100
44	2	394668	C	T	COD	syn	TTC>TTT	F>F	394428:395439	+	galE	UDP-galactose-4-epimerase	208	99.04
43	1	1424328	A	G	COD	nonsyn	ACA>GCA	T>A	1422644:1424666	+	prc	carboxy-terminal protease	96	97.92
19	1	1307403	A	G	COD	syn	CGT>CGC	R>R	1306562:1307822	-	sdaC	serine transporter	103	98.06
18	2	1310308	G	A	COD	syn	GGC>GGT	G>G	1304523:1316325	-	rtxA2	RTX repeat-containing calcium-binding cytotoxin RtxA2	145	97.24
37	1	1527519	A	G	COD	nonsyn	TCG>CCG	S>P	1525110:1527999	-	-	hypothetical protein	78	98.72
36	1	2578278	A	G	COD	syn	TTG>CTG	L>L	2577936:2578515	-	pilO	pili assembly protein PilO	147	98.64
43	1	2612579	T	C	COD	nonsyn	CAA>CGA	Q>R	2611701:2613684	-	mutL	DNA mismatch repair protein	246	100
44	1	450116	G	A	COD	nonsyn	GCA>GTA	A>V	449538:450627	-	mltC	membrane-bound lytic murein transglycosylase C	195	98.97
29	1	2142644	C	T	COD	syn	AGC>AGT	S>S	2142488:2142818	+	-	ubiquinone biosynthesis protein AarF	71	100
43	2	133812	C	T	COD	nonsyn	CGC>CAC	R>H	133198:134302	-	-	morphinone reductase	164	98.78
27	2	109488	T	C	COD	syn	AAA>AAG	K>K	108542:109688	-	ynjB	ABC transporter solute-binding protein	84	96.43
34	1	1774795	T	C	COD	nonsyn	TTC>CTC	F>L	1774257:1775064	+	xthA	exonuclease III	162	99.38
19	1	665265	C	T	COD	syn	GGC>GGT	G>G	664197:665607	+	bglA	6-phospho-beta-glucosidase	148	97.97
43	1	1286388	C	T	COD	syn	GTG>GTA	V>V	1285181:1286582	-	asnC	asparaginyl-tRNA synthetase	117	100
35	1	2133158	G	A	COD	syn	CAC>CAT	H>H	2132893:2133799	-	yfeX	hypothetical protein	105	100
4	1	1878460	T	C	COD	nonsyn	GAT>GGT	D>G	1878191:1879073	-	menB	naphthoate synthase	54	98.15
21	1	595158	C	T	COD	nonsyn	GAT>AAT	D>N	594534:595839	-	corB	magnesium and cobalt efflux protein CorB	151	99.34
11	1	658185	A	G	COD	syn	ATT>ATC	I>I	656045:658292	-	-	hypothetical protein	98	98.98
28	2	97975	A	G	COD	nonsyn	ACA>GCA	T>A	97107:98079	+	-	hydrolase/lipase	162	98.77
35	2	1013964	T	C	COD	nonsyn	GTA>GCA	V>A	1013131:1014928	+	-	surface protein	116	97.41
19	1	2380470	T	C	COD	syn	GCA>GCG	A>A	2378273:2381372	-	-	acriflavin resistance plasma membrane protein	114	99.12
19	1	1119804	T	C	COD	nonsyn	GTT>GCT	V>A	1119754:1121074	+	hisD	histidinol dehydrogenase	121	100
35	1	1380938	A	G	COD	syn	ACT>ACC	T>T	1380358:1381411	-	aroH	phospho-2-dehydro-3-deoxyheptonate aldolase	79	100
34	1	2838149	G	A	COD	nonsyn	GGC>GAC	G>D	2837769:2838654	+	ilvY	DNA-binding transcriptional regulator IlvY	137	97.81
28	2	1023860	A	G	COD	nonsyn	CAG>CGG	Q>R	1023480:1024011	+	-	hypothetical protein	201	100
36	2	3970	C	T	IG	-	-	-	-	-	-	-	91	98.9
11	1	589471	A	G	COD	nonsyn	GAG>GGG	E>G	588677:591530	+	-	M16 family peptidase	110	99.09
2	1	1446781	C	T	COD	nonsyn	GGT>AGT	G>S	1446706:1448785	-	-	hybrid sensory histidine kinase	99	100
19	1	1424794	A	G	COD	nnsyn	GAT>GGT	D>G	1424717:1425461	+	-	hypothetical protein	50	100
27	1	416809	C	T	COD	syn	ATC>ATT	I>I	416026:417370	+	pmbA	peptidase PmbA	117	100
[truncated: 2,314 more rows]

## Sheet: V. cholerae mut
Lineage	Chromosome	Site	AncestralBase	MutatedBase	CODorIG	SYNorNONSYN	AACode	AAChange	Location	Strand	GeneName	Product	Coverage	Consensus
14	1	475235	C	T	COD	syn	ACC>ACT	T>T	474929:475661	+	-	pyridoxine 5'-phosphate synthase	45	95.56
25	1	744504	A	G	COD	syn	GTA>GTG	V>V	742584:745236	+	-	beta-hexosaminidase	30	96.67
16	2	162378	C	T	COD	nonsyn	CCC>CTC	P>L	161989:163201	+	-	hydroxyglutarate oxidase	107	100
49	1	621358	C	T	IG	-	-	-	-	-	-	-	91	100
7	1	371515	C	T	COD	nonsyn	GGC>GAC	G>D	371228:373190	-	cpdB	bifunctional 2',3'-cyclic nucleotide 2'-phosphodiesterase/3'-nucleotidase periplasmic protein	106	99.06
8	2	245615	A	G	COD	syn	CGT>CGC	R>R	243442:246199	-	-	protease	137	100
25	2	562698	T	C	COD	nonsyn	CTG>CCG	L>P	562621:563272	+	-	isoprenoid biosynthesis protein with amidotransferase-like domain protein	35	97.14
39	1	613084	A	G	COD	nonsyn	TAC>TGC	Y>C	612362:613088	+	deoD	purine nucleoside phosphorylase	51	98.04
33	1	1375512	A	G	COD	syn	ACT>ACC	T>T	1374185:1375523	-	-	agglutination protein	139	99.28
47	1	2379167	T	C	COD	syn	GAA>GAG	E>E	2377780:2380354	-	-	chaperone ClpB (heat-shock protein)	83	98.8
7	1	2113591	T	C	COD	nonsyn	TCG>CCG	S>P	2112414:2113839	+	-	(dimethylallyl)adenosine tRNA methylthiotransferase	69	98.55
7	1	1002255	A	G	COD	nonsyn	AGC>GGC	S>G	1001765:1002641	+	-	Tim44-like domain family protein	86	100
31	1	89718	T	C	COD	nonsyn	ACC>GCC	T>A	88350:90330	-	-	methyl-accepting chemotaxis protein	222	99.55
48	2	161784	C	T	COD	syn	GGC>GGT	G>G	159852:162000	+	-	putative TRAP transporter large permease protein	82	98.78
41	1	201219	T	C	COD	nonsyn	CAG>CGG	Q>R	199483:201601	-	-	GTP pyrophosphokinase	97	100
25	1	1358028	C	T	COD	nonsyn	CGC>TGC	R>C	1357826:1358486	+	-	alpha-acetolactate decarboxylase	29	96.55
38	1	1762153	C	T	COD	nonsyn	GCG>GTG	A>V	1761110:1762742	+	-	methyl-accepting chemotaxis protein	52	100
40	1	2002024	G	A	COD	syn	GGC>GGT	G>G	2001201:2002431	-	-	putative transporter	159	100
16	1	759608	G	A	COD	syn	CGG>CGA	R>R	756050:763307	+	-	non-ribosomal peptide synthetase modules siderophore biosynthesis	100	99
49	1	2218966	G	A	COD	nonsyn	ACC>ATC	T>I	2217698:2219606	-	dnaK	molecular chaperone DnaK	83	100
16	1	723228	C	T	IG	-	-	-	-	-	-	-	97	100
49	1	887406	G	A	COD	nonsyn	GCC>GTC	A>V	886654:889426	-	-	peptidase, insulinase family	98	100
16	2	623648	A	G	COD	nonsyn	AGC>GGC	S>G	623140:624172	+	-	transcriptional regulator, LacI family	102	100
7	1	2379202	G	A	COD	nonsyn	CAG>TAG	Q>*	2377780:2380354	-	-	chaperone ClpB (heat-shock protein)	106	99.06
33	1	2162342	G	A	COD	nonsyn	GCG>GTG	A>V	2161809:2164920	-	-	RND multidrug efflux transporter	129	99.22
31	1	1785586	A	G	COD	syn	TCT>TCC	S>S	1785060:1786665	-	-	transporter, BCCT family	182	99.45
25	1	111666	G	A	COD	nonsyn	TCA>TTA	S>L	111448:111763	-	cyaY	frataxin-like protein	33	100
13	1	570616	C	T	COD	syn	TTG>TTA	L>L	569928:570759	-	-	vitamin B12 transport system substrate-binding protein	60	95
8	1	392633	C	T	COD	nonsyn	GCG>GTG	A>V	392061:393417	+	-	UDP-N-acetylmuramate:L-alanyl-gamma-D-glutamyl- meso-diaminopimelate ligase	73	97.26
33	2	538465	C	T	COD	nonsyn	GTC>ATC	V>I	538414:539083	-	-	glutathione S-transferase domain-containing protein	185	99.46
49	1	1438956	A	G	COD	nonsyn	GTG>GCG	V>A	1438489:1439767	-	-	antimicrobial peptide ABC transporter permease	68	100
31	1	655667	C	T	COD	nonsyn	GGC>AGC	G>S	655253:656465	-	-	class V aminotransferase	136	98.53
49	2	298708	C	T	COD	nonsyn	GCG>GTG	A>V	298313:299444	+	-	glycine cleavage system T protein	106	99.06
49	1	652042	C	T	IG	-	-	-	-	-	-	-	73	98.63
8	2	98878	A	G	COD	nonsyn	GTT>GCT	V>A	98555:99449	-	-	permease	72	100
22	2	433689	T	C	IG	-	-	-	-	-	-	-	13	100
23	1	2321140	T	C	COD	syn	CAT>CAC	H>H	2320216:2321557	+	xseA	exodeoxyribonuclease VII large subunit	63	100
5	2	164703	T	C	COD	nonsyn	CTG>CCG	L>P	163573:167317	+	-	TagA-related protein	263	100
40	1	1287791	A	G	COD	nonsyn	CAC>CGC	H>R	1287168:1288011	+	-	formate transporter	142	100
31	1	307939	C	T	COD	nonsyn	GGC>GAC	G>D	307148:308093	-	-	DNA transposition protein	192	99.48
33	1	687436	G	A	COD	syn	GAG>GAA	E>E	687325:688459	+	proB	gamma-glutamyl kinase	84	100
38	1	380952	A	G	COD	syn	CGT>CGC	R>R	380603:381320	-	-	antimicrobial peptide ABC transporter ATPase	95	100
47	1	1105405	C	T	COD	syn	GCC>GCT	A>A	1104985:1106866	+	-	methyl-accepting chemotaxis protein	65	100
23	1	1859856	T	C	COD	syn	TTG>CTG	L>L	1859717:1860728	+	-	formimidoylglutamase	53	100
23	2	1021312	G	A	COD	nonsyn	CGT>CAT	R>H	1020377:1022081	+	-	phosphoglucomutase/phosphomannomutase alpha/beta/subunit	60	100
5	1	1278555	A	G	COD	nonsyn	TAT>TGT	Y>C	1278400:1278601	+	-	hypothetical protein	178	100
33	1	1429300	A	G	COD	nonsyn	CAC>CGC	H>R	1428851:1430522	+	-	enterobactin synthetase component F-related protein	254	98.43
24	2	528726	A	G	COD	nonsyn	ATA>ATG	I>M	527154:529836	+	-	protein acetyltransferase	20	100
13	2	764787	A	G	COD	nonsyn	TAC>TGC	Y>C	763894:764959	+	-	integrase	84	100
8	2	915868	T	C	IG	-	-	-	-	-	-	-	108	100
30	1	1558214	G	A	COD	nonsyn	TCG>TTG	S>L	1545555:1559193	-	rtxA	RTX toxin RtxA	78	100
8	1	1756708	A	G	COD	nonsyn	AGC>GGC	S>G	1756635:1757250	+	-	MutT/NUDIX family protein	98	98.98
8	1	859390	A	G	COD	nonsyn	AAC>AGC	N>S	859046:860693	+	-	phosphoglucomutase	93	100
38	2	273290	C	T	COD	nonsyn	GGA>AGA	G>R	272645:274877	-	-	hypothetical protein	89	98.88
32	1	1710275	A	G	COD	nonsyn	ACT>GCT	T>A	1709242:1710349	+	-	peptidase, M20A family protein	70	100
25	2	667806	T	C	IG	-	-	-	-	-	-	-	23	100
5	1	2679004	G	A	COD	nonsyn	CCA>TCA	P>S	2678362:2679586	-	-	MSHA biogenesis protein MshG	186	98.39
49	1	2002950	T	C	COD	syn	TTA>TTG	L>L	2002475:2002973	-	-	protein tyrosine phosphatase	75	100
6	2	912801	T	C	COD	nonsyn	ACC>GCC	T>A	912372:913308	-	-	inner membrane protein YedI	52	94.23
48	1	601196	A	G	COD	nonsyn	GAA>GGA	E>G	601113:601794	+	-	uracil-DNA glycosylase	154	100
33	1	885362	A	G	COD	syn	GGT>GGC	G>G	884128:885907	-	argS	arginyl-tRNA synthetase	110	100
16	2	366778	C	T	COD	nonsyn	CAA>TAA	Q>*	366255:366918	+	-	hypothetical protein	67	100
16	2	478461	C	T	IG	-	-	-	-	-	-	-	88	97.73
8	2	581131	A	G	IG	-	-	-	-	-	-	-	90	97.78
14	1	23005	A	G	COD	nonsyn	ATT>GTT	I>V	22812:24336	+	-	magnesium chelatase family protein	35	100
5	1	2000322	A	G	COD	nonsyn	GTG>GCG	V>A	1997371:2000551	-	-	putative chitinase	209	99.04
41	1	370580	C	T	COD	nonsyn	AGC>AAC	S>N	370539:371109	-	-	cAMP-binding protein	137	100
48	2	974707	T	C	COD	nonsyn	ATG>GTG	M>V	974482:975409	-	-	LysR family transcriptional regulator	90	100
40	1	1641538	G	A	COD	nonsyn	CAC>TAC	H>Y	1640794:1642093	-	-	methyl-accepting chemotaxis protein	135	100
38	1	2574258	T	C	IG	-	-	-	-	-	-	-	72	100
22	1	690730	A	G	COD	syn	AAA>AAG	K>K	690295:691399	+	ribD	riboflavin biosynthesis protein RibD	45	97.78
7	1	2420953	T	C	COD	nonsyn	CAC>CGC	H>R	2420117:2422364	-	-	fused phosphoenolpyruvate-protein phosphotransferase PtsP/GAF domain protein	130	99.23
39	1	2318050	G	A	COD	syn	GAC>GAT	D>D	2316885:2318439	-	guaA	GMP synthase	59	100
41	2	178431	G	A	COD	syn	GAC>GAT	D>D	177983:179402	-	tnaA	tryptophanase/L-cysteine desulfhydrase, PLP-dependent	140	100
16	2	643226	G	A	COD	nonsyn	CGT>TGT	R>C	643145:644351	-	-	putative acyltransferase	54	100
32	1	1211407	A	G	COD	nonsyn	GAG>GGG	E>G	1208432:1211492	+	-	type I restriction-modification system restriction subunit R	39	100
48	2	34530	T	C	COD	syn	ACT>ACC	T>T	32517:35064	+	-	chitinase	91	100
22	1	1786214	T	C	COD	nonsyn	AAC>AGC	N>S	1785060:1786665	-	-	transporter, BCCT family	53	98.11
48	2	460864	A	G	COD	nonsyn	ACG>GCG	T>A	460290:460974	+	-	ribosomal protein S6 modification protein	104	100
5	1	797068	C	T	COD	nonsyn	CCA>TCA	P>S	796431:798093	+	ushA	bifunctional UDP-sugar hydrolase/5'-nucleotidase periplasmic precursor	278	99.28
39	1	1544762	G	A	COD	nonsyn	GGC>GAC	G>D	1544625:1545210	+	-	Phage protein	42	100
32	1	1416051	A	G	COD	nonsyn	GTC>GCC	V>A	1415548:1416307	-	-	oxidoreductase, short-chain dehydrogenase/reductase family protein	53	100
33	1	654912	G	A	COD	nonsyn	GTT>ATT	V>I	654752:655184	+	-	SufE-like protein	112	100
5	1	2909215	G	A	COD	syn	CTC>CTT	L>L	2908566:2910666	-	fhuA	iron(III) compound receptor	281	100
32	1	742269	C	T	IG	-	-	-	-	-	-	-	64	100
14	1	1457553	A	G	COD	syn	GTT>GTC	V>V	1456430:1457735	-	-	glycerol-3-phosphate ABC transporter substrate-binding protein	56	100
31	1	757056	A	G	COD	nonsyn	AGC>GGC	S>G	756050:763307	+	-	non-ribosomal peptide synthetase modules siderophore biosynthesis	99	98.99
48	1	2772698	G	A	COD	nonsyn	GCG>GTG	A>V	2769708:2773914	-	-	DNA-directed RNA polymerase subunit beta'	115	99.13
38	1	2533082	T	C	COD	syn	CTA>CTG	L>L	2532484:2533120	-	-	Stringent starvation protein A	100	100
6	1	1086875	C	T	COD	nonsyn	CGT>CAT	R>H	1086837:1087413	-	-	hypothetical protein	57	100
24	1	663674	C	T	COD	syn	TCG>TCA	S>S	663229:663805	-	-	putative lipoprotein	20	100
39	2	702939	A	G	COD	nonsyn	ACT>GCT	T>A	702818:703070	+	-	uroporphyrinogen decarboxylase	43	100
8	2	619262	T	C	COD	nonsyn	AAT>AGT	N>S	618612:620154	-	-	solute:Na+ symporter, SSS family protein	67	100
33	1	373941	T	C	COD	nonsyn	GTC>GCC	V>A	373507:374374	+	cysG	uroporphyrin-III C-methyltransferase	117	100
39	1	943888	A	G	COD	nonsyn	ATC>GTC	I>V	942828:944073	+	-	3-oxoacyl-(acyl carrier protein) synthase II	90	100
23	2	1078017	A	G	COD	nonsyn	TTA>TCA	L>S	1076329:1078366	-	-	methyl-accepting chemotaxis protein	70	100
48	1	2082884	T	C	COD	syn	CGT>CGC	R>R	2081606:2083193	+	-	putative glutathione-regulated potassium-efflux system protein KefB	83	100
23	1	2493106	T	C	COD	nonsyn	TTA>TCA	L>S	2491241:2493155	+	-	beta-hexosaminidase	64	98.44
41	1	740821	A	G	IG	-	-	-	-	-	-	-	158	100
25	1	2472360	G	A	COD	nonsyn	TCT>TTT	S>F	2469511:2472631	-	-	putative multidrug resistance protein	46	100
7	2	278664	A	G	IG	-	-	-	-	-	-	-	77	98.7
48	1	718361	A	G	COD	syn	GAA>GAG	E>E	715508:718988	+	dnaE	DNA polymerase III subunit alpha	108	100
39	1	532689	C	T	COD	nonsyn	GCA>GTA	A>V	531781:533677	+	aceF	dihydrolipoamide acetyltransferase	49	95.92
49	2	166542	A	G	COD	nonsyn	CAG>CGG	Q>R	163573:167317	+	-	TagA-related protein	73	100
14	2	421627	C	T	COD	syn	ATC>ATT	I>I	421315:421846	+	-	hypothetical protein	45	100
49	1	2444806	A	G	COD	syn	ACT>ACC	T>T	2444736:2446074	-	vmrA	multidrug efflux pump VmrA	67	100
31	1	1427724	G	A	COD	nonsyn	CCT>CTT	P>L	1426246:1427797	-	-	NADH dehydrogenase subunit L	184	100
40	1	1325952	C	T	COD	nonsyn	GTT>ATT	V>I	1325307:1326255	-	-	HlyD family secretion protein	106	100
8	1	425413	C	T	COD	syn	CTG>CTA	L>L	425097:427959	-	valS	valyl-tRNA synthetase	114	100
7	1	44926	T	C	COD	nonsyn	GTA>GCA	V>A	44408:45245	+	aroE	shikimate 5-dehydrogenase	98	97.96
14	1	2897889	G	A	COD	nonsyn	CAT>TAT	H>Y	2897844:2898489	-	pyrE	orotate phosphoribosyltransferase	44	100
25	1	2292290	G	A	COD	syn	GTG>GTA	V>V	2292041:2293739	+	citA	sensor kinase CitA	43	97.67
30	1	2970086	T	C	COD	syn	GTA>GTG	V>V	2968750:2970154	-	-	F0F1 ATP synthase subunit beta	139	100
41	1	642670	C	T	COD	nonsyn	GCC>GTC	A>V	640748:644195	+	recC	exonuclease V subunit gamma	88	100
47	2	1014771	C	T	COD	nonsyn	GAT>AAT	D>N	1013100:1015080	-	-	methyl-accepting chemotaxis protein	87	100
13	1	644508	T	C	COD	nonsyn	TTT>CTT	F>L	644459:648086	+	-	exodeoxyribonuclease V beta subunit	91	97.8
48	1	2922015	T	C	COD	nonsyn	ACC>GCC	T>A	2920770:2922942	-	uvrD	DNA-dependent helicase II	93	98.92
16	2	899803	A	G	COD	syn	CGT>CGC	R>R	899352:899814	-	-	TetR family transcriptional regulator	117	99.15
7	2	773107	G	A	COD	nonsyn	TCG>TTG	S>L	772481:774446	-	-	phosphoglycerol transferase	124	100
32	1	1900753	G	A	COD	nonsyn	GCG>GTG	A>V	1900382:1902158	-	aspS	aspartyl-tRNA synthetase	66	98.48
13	1	1484249	C	T	COD	nonsyn	CCT>TCT	P>S	1482262:1484296	+	-	signal transduction histidine kinase	54	98.15
48	1	170821	A	G	IG	-	-	-	-	-	-	-	85	100
31	2	349974	C	T	IG	-	-	-	-	-	-	-	88	94.32
22	1	1494747	C	T	COD	nonsyn	CCG>CTG	P>L	1494643:1495711	+	fdnI	formate dehydrogenase, cytochrome B556 subunit	58	100
8	2	204189	C	T	COD	nonsyn	GCC>GTC	A>V	204088:204466	+	-	NADH:ubiquinone oxidoreductase subunit 2	65	100
16	2	220772	C	T	COD	nonsyn	GCG>ACG	A>T	220223:221579	-	-	ATP-dependent RNA helicase RhlE	82	98.78
25	1	877896	A	G	COD	syn	GCA>GCG	A>A	876486:879831	+	-	AraC family transcriptional regulator	41	100
39	1	1500212	T	C	COD	syn	GCA>GCG	A>A	1499431:1500781	-	-	hypothetical protein	74	97.3
25	1	1923302	G	A	COD	nonsyn	GCC>ACC	A>T	1923238:1924915	+	-	putative transporter	29	100
47	1	1617976	A	G	COD	nonsyn	GAC>GGC	D>G	1617350:1618388	+	-	spermidine/putrescine ABC transporter substrate-binding protein	68	97.06
33	1	1283363	C	T	COD	syn	GGG>GGA	G>G	1283251:1283671	-	-	Acyl-CoA thioester hydrolase	98	100
47	1	2360269	G	A	COD	nonsyn	CCG>TCG	P>S	2358724:2360920	-	-	phosphate ABC transporter permease	79	98.73
16	1	1228495	C	T	COD	nonsyn	GGC>AGC	G>S	1228375:1229674	-	pqiA	paraquat-inducible protein A	85	100
47	1	2537198	G	A	IG	-	-	-	-	-	-	-	89	98.88
32	1	2895233	C	T	COD	syn	GCC>GCT	A>A	2895227:2895818	+	slmA	nucleoid occlusion protein	58	100
16	2	690460	G	A	COD	nonsyn	CCG>CTG	P>L	690422:692252	-	-	hypothetical protein	112	100
24	2	76474	T	C	COD	nonsyn	TGG>CGG	W>R	76245:76806	+	-	hypothetical protein	27	100
40	1	1528143	G	A	COD	nonsyn	GCT>ACT	A>T	1527929:1529624	+	-	hypothetical protein	179	97.77
7	1	2262142	A	G	COD	nonsyn	TTA>TCA	L>S	2260010:2262266	-	tagA	ToxR-activated gene A protein	81	98.77
49	1	957586	G	A	IG	-	-	-	-	-	-	-	84	98.81
30	1	994127	T	C	COD	nonsyn	TTT>CTT	F>L	993559:994990	+	-	O-succinylbenzoic acid--CoA ligase	87	100
39	2	208607	A	G	COD	nonsyn	GTG>GCG	V>A	208026:209022	-	-	D-lactate dehydrogenase	53	100
31	1	731824	C	T	COD	nonsyn	GAA>AAA	E>K	730111:732556	-	fadE	acyl-CoA dehydrogenase	120	100
33	1	1682502	G	A	COD	nonsyn	GCA>ACA	A>T	1682174:1684121	+	-	GGDEF family protein	115	99.13
49	1	515530	G	A	COD	nonsyn	CCC>TCC	P>S	515113:515989	-	-	leader peptidase PilD	143	100
40	2	438045	T	C	IG	-	-	-	-	-	-	-	120	100
5	2	996844	G	C	COD	nonsyn	GCC>CCC	A>P	996798:997242	+	-	thiosulfate:quinone oxidoreductase DoxD-like protein	150	99.33
24	1	2334148	G	A	COD	syn	GAC>GAT	D>D	2334018:2334357	-	-	ferredoxin	15	100
47	1	2613009	A	G	COD	syn	GTA>GTG	V>V	2612655:2613144	+	-	SprT protein	97	100
49	1	2674475	T	C	COD	syn	GGA>GGG	G>G	2674459:2674885	-	-	MSHA biogenesis protein MshP	116	100
39	2	345780	A	G	IG	-	-	-	-	-	-	-	22	100
25	1	493126	A	G	COD	syn	GAA>GAG	E>E	493036:493807	+	-	general secretion pathway protein B	37	97.3
39	1	2216133	G	A	COD	nonsyn	GAC>AAC	D>N	2215859:2216303	+	-	putative fimbrial assembly protein PilE	79	97.47
32	2	1060364	G	A	COD	syn	TCG>TCA	S>S	1058636:1060454	+	-	NirV precursor	58	100
30	1	1977579	T	C	COD	syn	GTA>GTG	V>V	1976999:1977971	-	oppD	oligopeptide transporter ATP-binding protein	76	100
22	1	647099	A	G	COD	syn	GAA>GAG	E>E	644459:648086	+	-	exodeoxyribonuclease V beta subunit	70	98.57
8	1	492418	C	T	COD	nonsyn	CCG>CTG	P>L	491447:493037	+	-	general secretion pathway protein A	76	100
30	1	40617	A	G	COD	syn	GAA>GAG	E>E	40425:40992	+	-	DNA topoisomerase I-like protein	203	99.51
22	1	2240314	C	T	IG	-	-	-	-	-	-	-	29	100
14	1	381929	C	T	COD	nonsyn	GCC>ACC	A>T	381401:382130	-	-	zinc-binding protein	88	100
22	1	2512642	T	C	COD	syn	GAA>GAG	E>E	2511264:2513727	-	-	ATP-dependent RNA helicase HrpB	68	100
49	1	756205	C	T	COD	nonsyn	GCG>GTG	A>V	756050:763307	+	-	non-ribosomal peptide synthetase modules siderophore biosynthesis	108	99.07
23	1	2354559	G	A	IG	-	-	-	-	-	-	-	89	100
22	2	777660	A	G	IG	-	-	-	-	-	-	-	59	100
31	1	679173	G	A	COD	nonsyn	CGA>TGA	R>*	678564:679626	-	-	succinylglutamate desuccinylase/aspartoacylase	151	100
14	1	820175	T	C	COD	syn	GCT>GCC	A>A	819287:820418	+	-	flagellin	39	100
7	1	565490	A	G	COD	syn	AAT>AAC	N>N	564442:566065	-	-	ATP binding protein	91	97.8
24	1	515877	T	C	COD	nonsyn	GAG>GGG	E>G	515113:515989	-	-	leader peptidase PilD	28	100
47	1	2655389	T	C	IG	-	-	-	-	-	-	-	77	100
48	1	218451	G	A	COD	nonsyn	GAT>AAT	D>N	217862:218801	+	-	diguanylate cyclase	80	100
25	2	977161	T	C	COD	syn	CGT>CGC	R>R	976195:977299	+	-	N-ethylmaleimide reductase	32	100
14	2	1046288	T	C	COD	nonsyn	AGT>GGT	S>G	1045424:1046867	-	-	coniferyl-aldehyde dehydrogenase	45	100
47	1	2430895	T	C	COD	nonsyn	GAT>GGT	D>G	2430737:2432051	-	-	branched-chain amino acid transport system II carrier protein	99	98.99
33	1	960939	C	T	COD	syn	CCG>CCA	P>P	960137:960956	-	rrmA	23S rRNA methyltransferase A	90	97.78
13	2	908987	G	A	COD	nonsyn	ACC>ATC	T>I	908949:909993	-	-	AraC family transcriptional regulator	66	96.97
7	1	1306339	T	C	COD	nonsyn	CTT>CCT	L>P	1306274:1307306	+	-	putative multidrug resistance protein	93	98.92
7	1	2275757	C	T	COD	nonsyn	TGG>TGA	W>*	2274967:2276647	-	-	hypothetical protein	94	100
30	1	875095	T	C	COD	syn	CAA>CAG	Q>Q	874527:875316	-	-	zinc ABC transporter ATP-binding protein	89	98.88
47	1	2112577	G	A	COD	nonsyn	GCG>ACG	A>T	2112414:2113839	+	-	(dimethylallyl)adenosine tRNA methylthiotransferase	63	100
6	2	560426	T	C	COD	syn	GCT>GCC	A>A	560120:560933	+	phnX	phosphonoacetaldehyde hydrolase	54	100
33	1	2243915	G	A	COD	syn	GAC>GAT	D>D	2243863:2244322	-	-	toxin co-regulated pilus biosynthesis protein S	67	98.51
49	1	649978	C	T	COD	syn	ACC>ACT	T>T	648082:650203	+	-	exodeoxyribonuclease V subunit alpha	73	98.63
5	1	1904267	G	A	IG	-	-	-	-	-	-	-	198	99.49
49	1	1113723	A	G	IG	-	-	-	-	-	-	-	101	100
48	1	1921114	T	C	COD	nonsyn	CTG>CCG	L>P	1920272:1921127	+	-	DNA-binding transcriptional regulator HexR	101	100
16	2	50772	G	A	IG	-	-	-	-	-	-	-	154	99.35
40	2	107570	T	C	COD	syn	GTA>GTG	V>V	107407:107764	-	pspE	phage shock protein E	223	100
41	2	398907	A	G	COD	nonsyn	GTA>GCA	V>A	398737:399043	-	-	hypothetical protein	137	99.27
7	2	592141	G	A	COD	nonsyn	CCC>CTC	P>L	592007:592466	-	-	gene II and X proteins	78	100
33	2	170605	C	T	COD	nonsyn	GGC>AGC	G>S	170593:172090	-	-	multicomponent Na+:H+ antiporter subunit D	135	100
49	1	1837906	A	G	COD	nonsyn	CTG>CCG	L>P	1837676:1838333	-	-	thiopurine S-methyltransferase	90	100
6	1	1964322	C	T	COD	nonsyn	CAA>TAA	Q>*	1964129:1965080	+	-	tRNA-dihydrouridine synthase C	71	100
47	1	2280473	T	C	COD	nonsyn	AAC>AGC	N>S	2279985:2280720	-	-	RNA methyltransferase, TrmH family	68	100
16	2	48413	C	T	COD	nonsyn	CAC>TAC	H>Y	48247:49474	+	-	sodium/glutamate symporter	85	100
39	1	784254	C	T	IG	-	-	-	-	-	-	-	29	100
25	1	2132546	G	A	COD	syn	GAC>GAT	D>D	2131894:2133145	-	glyA	serine hydroxymethyltransferase	59	100
22	1	721852	A	G	IG	-	-	-	-	-	-	-	76	100
22	1	2108062	T	C	IG	-	-	-	-	-	-	-	53	100
39	1	1488368	T	C	IG	-	-	-	-	-	-	-	50	100
7	2	925146	T	C	COD	nonsyn	ACC>GCC	T>A	925098:926280	-	malE	maltose ABC transporter periplasmic protein	97	100
49	1	1193637	C	T	COD	nonsyn	GCA>GTA	A>V	1193401:1194472	+	-	sialic acid-induced transmembrane protein NanM	81	100
7	1	1692531	T	C	IG	-	-	-	-	-	-	-	88	100
13	1	2360017	G	A	COD	nonsyn	CGT>TGT	R>C	2358724:2360920	-	-	phosphate ABC transporter permease	60	100
14	2	1014387	A	G	COD	nonsyn	TAC>CAC	Y>H	1013100:1015080	-	-	methyl-accepting chemotaxis protein	42	97.62
6	1	2832280	C	T	COD	syn	ACG>ACA	T>T	2831427:2832765	-	cadB	lysine/cadaverine antiporter	95	100
31	1	533777	A	G	IG	-	-	-	-	-	-	-	150	98.67
31	1	816348	A	G	COD	syn	GAA>GAG	E>E	815460:816369	+	-	tyrA protein	157	98.73
33	1	2237043	A	G	COD	nonsyn	GTA>GCA	V>A	2236654:2238535	-	-	accessory colonization factor AcfB	96	98.96
33	1	2049203	T	C	COD	syn	GAA>GAG	E>E	2048671:2050081	-	-	regulatory protein LuxO	118	99.15
49	1	2609113	T	C	COD	nonsyn	ACT>GCT	T>A	2609014:2611012	-	tktA-1_1	transketolase	62	100
14	1	1207033	C	T	COD	nonsyn	GCC>GTC	A>V	1206404:1208396	+	-	hypothetical protein	56	100
40	1	2380091	G	A	COD	syn	GGC>GGT	G>G	2377780:2380354	-	-	chaperone ClpB (heat-shock protein)	230	100
39	1	27758	A	G	COD	nonsyn	TTC>CTC	F>L	27053:28478	-	-	FixG-like protein	55	100
41	2	294719	A	G	COD	nonsyn	ATG>ACG	M>T	292326:295191	-	-	glycine dehydrogenase	95	98.95
5	1	2444213	T	C	COD	syn	TGT>TGC	C>C	2443805:2444684	+	-	putative protease	182	99.45
38	1	262493	G	A	COD	nonsyn	CGC>TGC	R>C	261434:264065	-	ppc	phosphoenolpyruvate carboxylase	106	97.17
41	1	952561	A	G	COD	syn	GTT>GTC	V>V	952380:952971	-	-	hypothetical protein	104	100
40	1	2814904	T	C	COD	syn	GGT>GGC	G>G	2814661:2816005	+	-	Biotin carboxylase	151	100
30	1	645040	C	T	COD	nonsyn	GCG>GTG	A>V	644459:648086	+	-	exodeoxyribonuclease V beta subunit	85	100
40	2	938575	T	C	COD	nonsyn	TAC>TGC	Y>C	937580:938954	-	-	diguanylate cyclase	162	99.38
49	1	1789404	T	C	COD	nonsyn	CAG>CGG	Q>R	1788151:1789507	-	-	sensor histidine kinase	60	100
40	1	308439	A	G	COD	nonsyn	GTT>GCT	V>A	308119:310123	-	-	transposase	168	100
6	2	771206	G	A	COD	nonsyn	GTC>ATC	V>I	771091:772396	+	-	inosine-guanosine kinase	80	100
14	1	513664	A	G	IG	-	-	-	-	-	-	-	58	96.55
13	1	2512745	G	A	COD	nonsyn	CCG>CTG	P>L	2511264:2513727	-	-	ATP-dependent RNA helicase HrpB	79	98.73
14	1	1314838	A	G	COD	syn	TTG>CTG	L>L	1313503:1314958	-	cls	cardiolipin synthetase	64	100
33	2	587036	C	T	COD	syn	GCG>GCA	A>A	586864:587518	-	-	dihydropteridine reductase	86	98.84
6	1	608	G	A	COD	syn	CTG>CTA	L>L	155:1559	+	dnaA	chromosomal replication initiation protein	116	100
7	1	2521522	G	A	COD	syn	GGC>GGT	G>G	2521410:2522181	-	-	multidrug ABC transporter permease	122	99.18
47	1	1330225	A	G	COD	syn	TCT>TCC	S>S	1328958:1330311	-	mgtE-1	magnesium transporter	85	100
16	1	1347196	T	C	COD	syn	AGA>AGG	R>R	1347150:1348854	-	-	methyl-accepting chemotaxis protein	99	100
23	1	539250	C	T	COD	nonsyn	GCG>GTG	A>V	539179:540667	+	murE	UDP-N-acetylmuramoylalanyl-D-glutamate--2, 6-diaminopimelate ligase	48	100
39	2	613006	G	A	COD	nonsyn	ACG>ATG	T>M	612812:613418	-	-	CbbY family protein	32	100
40	1	2750825	A	G	COD	nonsyn	CTG>CCG	L>P	2749383:2751345	-	mutL	DNA mismatch repair protein	152	99.34
23	1	582136	C	T	COD	nonsyn	TGC>TAC	C>Y	581021:585566	-	gltB-1	glutamate synthase, large subunit	66	96.97
38	1	2641834	G	A	COD	nonsyn	CGC>CAC	R>H	2641442:2642252	+	apaH	diadenosine tetraphosphatase	97	98.97
25	1	2516882	T	C	COD	nonsyn	TAT>CAT	Y>H	2516803:2517694	+	-	glutamyl-Q tRNA(Asp) synthetase	36	97.22
30	2	188392	C	T	COD	syn	ACG>ACA	T>T	186771:188700	-	-	TPR domain protein in aerotolerance operon	208	98.56
25	1	826755	G	A	COD	nonsyn	GGA>GAA	G>E	826570:828004	+	flrC	flagellar regulatory protein C	56	100
24	1	646532	C	T	COD	syn	ATC>ATT	I>I	644459:648086	+	-	exodeoxyribonuclease V beta subunit	21	100
8	1	1443404	A	G	IG	-	-	-	-	-	-	-	109	98.17
40	1	2278573	A	G	COD	nonsyn	CTG>CCG	L>P	2277620:2279237	-	-	NAD(FAD)-utilizing dehydrogenase	149	99.33
47	2	876578	C	T	COD	nonsyn	CCC>CTC	P>L	875997:878886	+	-	chemotactic transducer-related protein	80	98.75
6	1	1234150	C	T	COD	nonsyn	GGC>GAC	G>D	1233884:1234709	-	-	lipoprotein	66	100
23	1	1259704	C	A	COD	nonsyn	AAC>AAA	N>K	1259053:1259758	+	-	DNA-binding transcriptional regulator TorR	43	100
24	1	2541963	A	G	COD	nonsyn	GTA>GCA	V>A	2541748:2542102	-	rplS	50S ribosomal protein L19	31	100
38	1	1997471	G	A	COD	syn	GAC>GAT	D>D	1997371:2000551	-	-	putative chitinase	81	100
23	1	1801415	G	A	COD	nonsyn	GCC>GTC	A>V	1801167:1802430	-	-	putative iron-regulated protein A	50	98
16	1	877039	G	C	COD	nonsyn	GTT>CTT	V>L	876486:879831	+	-	AraC family transcriptional regulator	98	100
24	1	2142454	G	A	COD	nonsyn	GCC>ACC	A>T	2142054:2143371	+	-	Lipid A core - O-antigen ligase-like RbmD	18	100
41	1	2660381	C	T	COD	nonsyn	CGC>CAC	R>H	2659851:2661297	-	-	TldD protein	137	100
49	2	84886	T	C	COD	syn	AAA>AAG	K>K	84327:85704	-	-	membrane protein	68	100
49	1	2886798	G	A	COD	nonsyn	GTA>ATA	V>I	2886401:2887181	+	-	(heptosyl)LPS beta-1,4-glucosyltransferase	112	99.11
32	2	847071	G	A	COD	syn	CGC>CGT	R>R	846542:848372	-	-	hemagglutinin/protease	88	93.18
40	1	1561377	A	G	COD	syn	ACA>ACG	T>T	1560474:1562583	+	rtxB	RTX toxin transporter	159	99.37
7	1	140993	C	T	COD	nonsyn	GCT>ACT	A>T	140048:141764	-	-	alkaline serine exoprotease A precursor	125	98.4
7	1	453264	C	T	COD	nonsyn	CCG>TCG	P>S	452978:454700	+	-	acetolactate synthase 3 catalytic subunit	87	98.85
39	1	647081	G	A	COD	syn	CCG>CCA	P>P	644459:648086	+	-	exodeoxyribonuclease V beta subunit	39	100
48	1	405188	C	T	COD	nonsyn	CGT>CAT	R>H	404802:405528	-	-	lipopolysaccharide ABC transporter ATP-binding protein LptB	102	100
23	1	760696	T	C	COD	nonsyn	ATA>ACA	I>T	756050:763307	+	-	non-ribosomal peptide synthetase modules siderophore biosynthesis	56	100
39	1	2220404	T	C	COD	syn	GAA>GAG	E>E	2219869:2220472	-	-	heat shock protein GrpE	58	100
25	1	1958636	A	G	COD	nonsyn	AAA>GAA	K>E	1958458:1959739	+	bioA	adenosylmethionine--8-amino-7-oxononanoate transaminase	14	100
23	1	1561624	T	C	COD	syn	TTG>CTG	L>L	1560474:1562583	+	rtxB	RTX toxin transporter	49	100
48	1	1456323	C	T	COD	syn	CCG>CCA	P>P	1455473:1456355	-	-	SN-glycerol-3-phosphate transport system permease protein UgpA	67	100
25	1	1235986	T	C	COD	nonsyn	CTG>CCG	L>P	1235597:1237049	+	gabD	succinate-semialdehyde dehydrogenase	31	100
7	1	1401806	C	T	COD	syn	GAC>GAT	D>D	1401665:1402442	+	-	ABC-type amino acid transport system periplasmatic component	62	100
16	1	1243587	T	C	COD	nonsyn	CAC>CGC	H>R	1243471:1243690	-	infA	translation initiation factor IF-1	85	98.82
23	1	771356	C	T	COD	syn	AAC>AAT	N>N	771281:772586	+	flgE	flagellar hook protein FlgE	88	98.86
41	1	1855460	T	C	IG	-	-	-	-	-	-	-	155	100
30	2	313907	C	T	IG	-	-	-	-	-	-	-	102	99.02
25	1	1277963	G	A	COD	syn	GCG>GCA	A>A	1277597:1278284	+	-	membrane protein	30	96.67
8	1	1281009	G	A	COD	syn	GGG>GGA	G>G	1279920:1282206	+	-	5- methyltetrahydropteroyltriglutamate/homocysteine S-methyltransferase	90	98.89
38	1	1275735	T	C	COD	nonsyn	GAC>GGC	D>G	1274605:1277374	-	-	zinc protease	114	99.12
41	1	388019	C	T	COD	nonsyn	GCG>GTG	A>V	385863:389628	+	tamB	Translocation and assembly module TamB	116	98.28
40	1	517713	G	A	COD	nonsyn	GCC>GTC	A>V	517315:519004	-	-	type IV pilus assembly protein PilB	162	99.38
41	1	2510222	C	T	COD	syn	GAG>GAA	E>E	2508934:2511268	-	-	penicillin-binding protein 1B	110	99.09
40	1	1995441	G	A	COD	nonsyn	GCC>GTC	A>V	1994824:1995613	-	-	AraC family transcriptional regulator	223	99.55
13	1	1866558	A	C	COD	nonsyn	CTT>CGT	L>R	1866400:1866862	-	-	protein-S-isoprenylcysteine methyltransferase	70	100
31	1	1995297	G	A	COD	nonsyn	ACG>ATG	T>M	1994824:1995613	-	-	AraC family transcriptional regulator	210	100
22	1	2659898	T	C	COD	nonsyn	CAG>CGG	Q>R	2659851:2661297	-	-	TldD protein	42	100
48	1	2538264	T	C	COD	nonsyn	ACT>GCT	T>A	2537199:2538303	-	-	ATPase	131	97.71
8	1	1118964	A	G	COD	syn	CAA>CAG	Q>Q	1117209:1119330	+	-	methyl-accepting chemotaxis protein	54	100
25	1	2091747	T	C	COD	nonsyn	ACC>GCC	T>A	2089854:2091801	-	-	heat shock protein 90	41	100
7	2	703222	G	A	COD	nonsyn	CGT>TGT	R>C	703150:704668	-	-	glycerol kinase	52	96.15
22	1	687964	C	T	COD	syn	GGC>GGT	G>G	687325:688459	+	proB	gamma-glutamyl kinase	59	93.22
41	1	922847	C	T	COD	syn	TTG>TTA	L>L	922201:923647	-	-	Malate-2H+/lactate-NA+ antiporter	168	97.02
48	2	866156	T	C	IG	-	-	-	-	-	-	-	136	100
41	1	491871	C	T	COD	nonsyn	CAG>TAG	Q>*	491447:493037	+	-	general secretion pathway protein A	112	99.11
23	1	2381885	T	C	COD	syn	AAA>AAG	K>K	2381203:2382178	-	rluD	23S rRNA pseudouridine synthase D	51	100
24	1	2551310	G	A	COD	syn	GGC>GGT	G>G	2550058:2552914	-	-	protease, insulinase family/protease, insulinase family	24	100
24	2	510175	C	T	COD	nonsyn	CAT>TAT	H>Y	509421:510807	+	-	GGDEF family protein	18	100
7	1	2864607	T	C	COD	nonsyn	GAG>GGG	E>G	2864209:2865592	-	rfbG	rfbG protein	93	100
6	1	1818013	A	G	COD	syn	GCA>GCG	A>A	1817518:1818418	+	-	ubiquitin-protein ligase	59	98.31
5	1	373211	A	G	IG	-	-	-	-	-	-	-	295	100
24	1	501858	C	T	COD	nonsyn	CGC>TGC	R>C	500345:503192	+	-	bifunctional glutamine-synthetase adenylyltransferase/deadenyltransferase	18	100
24	1	217633	A	G	IG	-	-	-	-	-	-	-	24	100
49	1	2647669	G	A	COD	nonsyn	GCG>GTG	A>V	2647637:2649044	-	-	arginine/ornithine antiporter	90	97.78
8	1	2424571	G	A	COD	syn	ACG>ACA	T>T	2424397:2425432	+	-	oxidoreductase Tas, aldo/keto reductase family	84	98.81
39	1	318811	A	G	IG	-	-	-	-	-	-	-	43	97.67
7	1	1992343	G	A	COD	nonsyn	CGA>TGA	R>*	1991284:1992427	-	-	response regulator	103	100
16	1	2226511	T	C	COD	nonsyn	TTC>CTC	F>L	2225904:2227173	+	-	phage family integrase	100	100
32	1	1563038	T	C	COD	syn	GCT>GCC	A>A	1562579:1563941	+	-	RTX toxin transporter	35	100
16	1	1285545	A	G	COD	nonsyn	GTG>GCG	V>A	1285009:1285657	-	-	hypothetical protein	136	100
22	1	1265108	T	C	COD	syn	GCT>GCC	A>A	1263626:1268102	+	mukB	cell division protein MukB	43	100
23	1	1402712	C	T	COD	syn	GCC>GCT	A>A	1402469:1403447	+	cheV-1	chemotaxis protein CheV	43	97.67
32	1	2381765	G	A	COD	syn	CTC>CTT	L>L	2381203:2382178	-	rluD	23S rRNA pseudouridine synthase D	78	98.72
47	2	854861	G	A	COD	nonsyn	GAC>AAC	D>N	854728:855865	+	-	cytochrome d ubiquinol oxidase, subunit II	126	97.62
47	1	1137611	C	T	COD	syn	GGC>GGT	G>G	1137266:1137707	+	-	TolR membrane protein	147	99.32
31	1	2692100	T	C	IG	-	-	-	-	-	-	-	132	100
24	1	582749	G	A	COD	nonsyn	CAA>TAA	Q>*	581021:585566	-	gltB-1	glutamate synthase, large subunit	22	100
16	1	2974154	A	G	COD	nonsyn	CTA>CCA	L>P	2974047:2974860	-	-	F0F1 ATP synthase subunit A	112	99.11
25	2	1050759	T	C	COD	nonsyn	GAC>GGC	D>G	1050373:1051864	-	-	sodium/proline symporter	34	100
6	2	339973	A	G	COD	nonsyn	TAC>TGC	Y>C	339767:340541	+	-	hypothetical protein	30	100
16	2	938322	G	A	COD	syn	GAC>GAT	D>D	937580:938954	-	-	diguanylate cyclase	98	100
41	1	2041514	T	C	COD	nonsyn	AGT>GGT	S>G	2040341:2042648	-	zntA	zinc/cadmium/mercury/lead-transporting ATPase	89	100
14	2	293273	T	C	COD	nonsyn	GAC>GGC	D>G	292326:295191	-	-	glycine dehydrogenase	52	100
40	1	371089	A	G	COD	syn	GCT>GCC	A>A	370539:371109	-	-	cAMP-binding protein	145	100
22	1	1261379	A	G	COD	nonsyn	TAC>TGC	Y>C	1260795:1261578	+	-	putative S-adenosyl-L-methionine-dependent methyltransferase	55	98.18
33	1	649965	C	T	COD	nonsyn	CCG>CTG	P>L	648082:650203	+	-	exodeoxyribonuclease V subunit alpha	163	100
48	2	747439	G	A	COD	nonsyn	GAT>AAT	D>N	747309:748050	+	-	LamB/YcsF family protein	148	100
22	1	1546113	C	T	COD	nonsyn	GAT>AAT	D>N	1545555:1559193	-	rtxA	RTX toxin RtxA	49	100
13	1	659988	T	C	COD	nonsyn	TAC>CAC	Y>H	659882:660467	+	-	RNA polymerase sigma factor	104	100
39	1	708877	G	A	COD	nonsyn	CGT>CAT	R>H	708197:710609	+	-	outer membrane protein assembly factor YaeT	55	96.36
25	1	2332504	G	A	COD	syn	CAC>CAT	H>H	2332266:2333556	-	pepB	aminopeptidase B	28	100
8	1	102863	T	C	IG	-	-	-	-	-	-	-	113	99.12
22	2	41122	G	A	COD	nonsyn	GGC>AGC	G>S	39759:41634	+	-	dTDP-glucose 4,6-dehydratase	37	100
49	2	295527	G	A	COD	syn	GCC>GCT	A>A	295334:295715	-	-	glycine cleavage system protein H	72	98.61
6	2	863567	T	C	COD	syn	TTA>CTA	L>L	862669:863734	+	-	hypothetical protein	108	98.15
39	1	2644411	T	C	COD	syn	ACA>ACG	T>T	2644266:2645439	-	obgE	GTPase ObgE	79	96.2
48	1	641385	A	G	COD	nonsyn	ATC>GTC	I>V	640748:644195	+	recC	exonuclease V subunit gamma	82	100
7	1	1452476	C	T	COD	syn	ACG>ACA	T>T	1451923:1452634	-	-	putative glycerophosphoryl diester phosphodiesterase	93	100
5	1	560734	C	T	COD	syn	GCC>GCT	A>A	559399:562630	+	carB	carbamoyl phosphate synthase large subunit	195	100
38	2	324965	G	A	COD	nonsyn	GGC>GAC	G>D	324675:325191	+	-	outer membrane lipoprotein Blc	53	81.13
22	1	1498238	G	A	COD	syn	GGC>GGT	G>G	1497625:1498687	-	aroH	phospho-2-dehydro-3-deoxyheptonate aldolase	53	100
41	1	2283744	G	A	COD	nonsyn	CAG>TAG	Q>*	2283030:2284560	-	citF	citrate lyase subunit alpha	113	100
40	1	836619	C	T	COD	syn	GAC>GAT	D>D	836595:837645	+	-	flagellar motor switch protein FliM	108	100
41	1	2051091	A	G	COD	syn	CAT>CAC	H>H	2050469:2052500	-	-	excinuclease ABC subunit B	92	98.91
22	1	528633	G	A	COD	syn	TTG>TTA	L>L	528282:529053	+	pdhR	transcriptional regulator PdhR	90	100
49	2	809271	T	C	COD	nonsyn	AGT>GGT	S>G	809265:810213	-	-	aromatic amino acid exporter	76	100
40	1	1016924	C	T	COD	nonsyn	CGT>CAT	R>H	1016586:1018413	-	-	pvcA protein	188	90.43
25	1	28548	T	C	IG	-	-	-	-	-	-	-	31	100
33	1	2847706	G	A	COD	nonsyn	GCT>ACT	A>T	2846481:2847720	+	-	mechanosensitive ion channel	166	97.59
7	1	826756	A	G	COD	syn	GGA>GGG	G>G	826570:828004	+	flrC	flagellar regulatory protein C	103	100
23	2	942122	T	C	COD	nonsyn	ATT>GTT	I>V	941423:942347	-	-	permease	55	100
22	1	1018962	A	G	COD	nonsyn	GAC>GGC	D>G	1018771:1019662	+	-	LysR family transcriptional regulator	56	100
47	1	461696	C	T	COD	syn	GCC>GCT	A>A	460829:462056	+	-	2-octaprenyl-6-methoxyphenol hydroxylase	69	98.55
30	1	171116	A	G	COD	nonsyn	CTG>CCG	L>P	170928:172557	-	-	phosphoenolpyruvate carboxykinase (ATP)	101	100
23	1	451280	C	T	COD	syn	CTG>TTG	L>L	450688:452494	+	-	long-chain acyl-CoA synthetase	72	100
25	1	1714690	G	A	COD	nonsyn	GCC>GTC	A>V	1714424:1715627	-	-	putative AcnD-accessory protein PrpF	19	94.74
14	1	1133906	C	T	COD	syn	GGC>GGT	G>G	1132844:1134431	+	cydA-1	cytochrome d ubiquinol oxidase subunit I	49	100
14	1	1207491	A	G	COD	nonsyn	AGC>GGC	S>G	1206404:1208396	+	-	hypothetical protein	40	100
38	2	295926	A	G	COD	syn	GGT>GGC	G>G	295751:297059	-	-	serine hydroxymethyltransferase	88	95.45
38	1	698442	C	T	COD	nonsyn	GGC>GAC	G>D	696682:699313	-	glnD	PII uridylyl-transferase	92	97.83
47	1	279445	A	G	COD	syn	AGT>AGC	S>S	278997:279585	-	-	hypothetical protein	109	100
30	1	2871234	T	C	COD	nonsyn	TTC>CTC	F>L	2871068:2872013	+	rfaD	ADP-L-glycero-D-manno-heptose-6-epimerase	173	99.42
39	2	341977	G	A	COD	nonsyn	ACA>ATA	T>I	341972:342170	-	-	hypothetical protein	44	97.73
16	1	1939932	G	A	COD	syn	CTG>TTG	L>L	1939413:1941015	-	-	Na+/H+ antiporter	112	100
41	2	540983	A	G	COD	nonsyn	ATA>ACA	I>T	540876:542469	-	-	putative peptide ABC transporter ATP-binding protein	147	99.32
40	1	2109469	A	G	COD	syn	GAA>GAG	E>E	2108533:2110255	+	-	phosphoenolpyruvate-protein phosphotransferase	182	98.35
24	1	2965620	T	C	COD	nonsyn	TGG>CGG	W>R	2965439:2966642	+	-	inner membrane transport protein YdhC	27	88.89
13	2	511646	C	T	COD	nonsyn	ACA>ATA	T>I	511101:512670	+	-	gamma-glutamyltranspeptidase	29	100
23	1	882625	C	T	COD	nonsyn	GCT>GTT	A>V	880829:883106	+	-	ferrous iron transport protein B	67	100
14	2	797687	T	C	COD	syn	AAA>AAG	K>K	797233:798655	-	-	aspartate kinase	71	100
38	1	2099789	A	G	COD	syn	TCT>TCC	S>S	2099701:2100157	-	-	MerR family transcriptional regulator, copper efflux regulator	66	98.48
23	1	301012	A	G	COD	nonsyn	TTC>TCC	F>S	300620:301178	-	-	putative Peptidoglycan domain protein	77	97.4
23	1	139898	A	G	COD	syn	TTA>TTG	L>L	138140:139976	+	-	vitamin B12 receptor	83	98.8
25	1	1755373	C	A	COD	nonsyn	CCT>CAT	P>H	1755062:1756439	+	-	para-aminobenzoate synthase component I	18	100
22	1	2233095	T	C	COD	nonsyn	ACA>GCA	T>A	2229087:2233650	-	-	accessory colonization factor AcfD	43	100
47	1	381691	T	C	COD	nonsyn	CAC>CGC	H>R	381401:382130	-	-	zinc-binding protein	120	99.17
24	1	418702	G	A	COD	syn	CTC>CTT	L>L	418461:419838	-	-	PhoH family protein	22	100
48	1	1715994	T	C	COD	nonsyn	TAT>TGT	Y>C	1715635:1718242	-	-	aconitate hydratase	67	100
6	2	58184	A	G	COD	nonsyn	TTT>CTT	F>L	57623:59111	-	-	ATP-dependent transcriptional regulator	29	93.1
14	2	607847	G	A	IG	-	-	-	-	-	-	-	50	100
41	2	712382	G	A	IG	-	-	-	-	-	-	-	99	98.99
38	2	326382	C	T	IG	-	-	-	-	-	-	-	40	100
7	2	626103	G	A	COD	nonsyn	GCA>GTA	A>V	624838:626527	-	narQ	nitrate/nitrite sensor protein NarQ	91	100
7	2	407020	A	G	COD	nonsyn	ACG>GCG	T>A	406758:407118	+	-	plasmid stabilization system protein	76	98.68
6	1	529805	C	T	COD	nonsyn	CCA>TCA	P>S	529102:531763	+	-	Pyruvate dehydrogenase E1 component	93	100
6	2	375817	C	T	IG	-	-	-	-	-	-	-	13	100
25	2	351672	C	T	COD	nonsyn	CAA>TAA	Q>*	351191:351743	+	-	VRR-NUC domain protein	21	85.71
33	1	2902507	G	A	COD	syn	ATC>ATT	I>I	2901258:2902704	-	murP	PTS system N-acetylmuramic acid transporter subunits EIIBC	111	100
16	2	478474	A	G	COD	syn	CGT>CGC	R>R	478470:479415	-	rbgA	ribosomal biogenesis GTPase	94	97.87
6	2	1097727	G	A	COD	nonsyn	CGT>TGT	R>C	1095771:1097898	-	-	ChrR	80	96.25
14	1	2290059	G	A	COD	nonsyn	CGC>CAC	R>H	2288854:2290654	+	oadA-2	oxaloacetate decarboxylase	66	95.45
16	1	516089	C	T	COD	syn	GCG>GCA	A>A	516046:517273	-	-	type IV pilin biogenesis protein PilC	106	100
14	1	948714	C	T	IG	-	-	-	-	-	-	-	56	100
41	1	2399392	G	C	COD	nonsyn	CCA>GCA	P>A	2399161:2400154	-	-	beta-hexosaminidase	134	97.76
8	1	2814719	G	A	COD	nonsyn	GCT>ACT	A>T	2814661:2816005	+	-	Biotin carboxylase	82	97.56
5	2	869156	T	C	COD	nonsyn	AAC>AGC	N>S	868098:869292	-	-	2-amino-3-ketobutyrate coenzyme A ligase	320	100
49	1	504803	C	T	COD	nonsyn	GCG>ACG	A>T	504791:506108	-	tolC	outer membrane channel protein	109	99.08
30	2	108027	C	T	COD	nonsyn	GTC>ATC	V>I	107778:109317	-	-	Rtn protein	154	100
7	1	1352766	G	A	COD	nonsyn	CGC>TGC	R>C	1352346:1353006	-	-	DNA-binding response regulator	102	100
33	1	2207373	G	A	COD	nonsyn	CGT>TGT	R>C	2204286:2208180	-	-	phosphoribosylformylglycinamidine synthase	88	100
25	1	1859980	A	G	COD	nonsyn	TAC>TGC	Y>C	1859717:1860728	+	-	formimidoylglutamase	18	100
14	1	204889	A	G	COD	syn	ACT>ACC	T>T	203772:205476	-	-	sodium:solute symporter family protein	72	100
25	1	2316406	G	A	COD	nonsyn	CCG>CTG	P>L	2314925:2316629	-	-	putative chitinase	28	100
6	2	1034050	T	C	COD	syn	AAT>AAC	N>N	1033594:1034485	+	-	LysR family transcriptional regulator	54	98.15
49	1	2019040	G	A	COD	syn	CCC>CCT	P>P	2018991:2020083	-	-	response regulator	119	100
16	2	815998	C	T	COD	nonsyn	CGT>TGT	R>C	814956:816441	+	gapA-2	glyceraldehyde-3-phosphate dehydrogenase	69	98.55
24	1	1930603	T	C	COD	nonsyn	TAT>TGT	Y>C	1928405:1930631	-	-	isocitrate dehydrogenase	28	100
13	1	2878679	T	C	COD	syn	AGT>AGC	S>S	2878586:2879867	+	kdtA	3-deoxy-D-manno-octulosonic-acid transferase	66	100
7	1	2277100	G	A	COD	syn	TTG>TTA	L>L	2276869:2277553	+	yciB	intracellular septation protein A	101	97.03
5	1	74463	T	C	COD	syn	AAT>AAC	N>N	74421:75204	+	-	UbiE	256	99.22
38	1	1083326	C	T	IG	-	-	-	-	-	-	-	113	98.23
14	2	112154	C	T	IG	-	-	-	-	-	-	-	56	98.21
38	2	854224	C	T	COD	syn	ACC>ACT	T>T	853135:854716	+	cydA-2	cytochrome d ubiquinol oxidase, subunit I	115	99.13
40	2	602901	G	A	COD	nonsyn	TCC>TTC	S>F	602092:603532	-	scrA	PTS system, sucrose-specific IIBC component	141	100
24	1	1351638	G	A	COD	syn	GCC>GCT	A>A	1350983:1352357	-	-	sensor histidine kinase	17	100
39	2	467530	A	G	COD	syn	GAA>GAG	E>E	466501:467641	+	-	exonuclease SbcD	71	97.18
16	1	1823408	G	A	COD	syn	GGC>GGT	G>G	1823359:1824367	-	-	vtamin B12-transporter permease	92	98.91
32	1	2079469	T	C	COD	nonsyn	ATG>ACG	M>T	2079158:2080295	+	nagA	N-acetylglucosamine-6-phosphate deacetylase	40	97.5
16	1	2919789	G	A	COD	syn	CTG>CTA	L>L	2919357:2920026	+	-	Threonine efflux protein	114	99.12
25	1	287202	G	A	COD	nonsyn	GCG>GTG	A>V	286648:288133	-	-	bacteriophage Mu tail sheath protein (GpL)	27	100
13	1	52218	C	T	COD	nonsyn	ACC>ATC	T>I	52096:52477	+	-	camphor resistance protein CrcB	96	98.96
8	1	499658	C	T	COD	syn	ATC>ATT	I>I	498965:500222	+	-	methyl-accepting chemotaxis protein	58	96.55
22	1	2973595	G	A	COD	nonsyn	CCG>TCG	P>S	2973202:2973667	-	-	F0F1 ATP synthase subunit B	68	100
32	2	1053156	T	C	COD	nonsyn	AAA>AGA	K>R	1052656:1055776	-	-	bifunctional proline dehydrogenase/pyrroline-5-carboxylate dehydrogenase	76	100
6	1	1644303	T	C	IG	-	-	-	-	-	-	-	48	100
33	2	59405	C	T	COD	nonsyn	CGG>CAG	R>Q	59265:60735	-	-	Transposase	127	100
5	1	1639355	T	C	COD	syn	GCT>GCC	A>A	1638758:1639361	+	-	TetR family transcriptional regulator	113	100
41	1	502748	G	A	COD	syn	GCG>GCA	A>A	500345:503192	+	-	bifunctional glutamine-synthetase adenylyltransferase/deadenyltransferase	136	99.26
30	1	192970	T	C	COD	nonsyn	TTC>CTC	F>L	192780:193266	+	greB	transcription elongation factor GreB	136	100
47	2	150977	A	G	COD	syn	GCT>GCC	A>A	150811:152170	-	glpT	sn-glycerol-3-phosphate transporter	64	100
23	1	234095	T	C	COD	nonsyn	TAT>TGT	Y>C	232962:234240	-	-	NADP-dependent malic enzyme	70	100
41	1	2266044	T	C	COD	nonsyn	ATA>ATG	I>M	2265800:2266553	-	-	putative transposase	135	100
40	2	353199	C	T	IG	-	-	-	-	-	-	-	95	100
16	2	126394	T	C	COD	nonsyn	GTG>GCG	V>A	125657:128267	+	-	type VI secretion system protein VasG	97	100
33	2	476702	T	C	COD	nonsyn	AGC>GGC	S>G	475544:476951	-	-	chloride channel protein	105	100
24	1	981868	A	G	COD	syn	GAA>GAG	E>E	981187:983035	+	-	putative peptidase	20	100
7	2	363412	G	A	IG	-	-	-	-	-	-	-	70	95.71
40	1	1649979	C	A	COD	nonsyn	CAG>AAG	Q>K	1649723:1650569	+	-	chemotaxis protein CheR	197	99.49
41	1	1336682	T	C	COD	syn	TTG>CTG	L>L	1336315:1337977	+	-	response regulator VieB	107	100
40	1	507222	A	G	COD	nonsyn	AGG>GGG	R>G	506972:507419	+	-	putative dehydrogenase	205	100
8	1	842806	C	T	COD	syn	AGC>AGT	S>S	842377:843310	+	-	N5-glutamine S-adenosyl-L-methionine-dependent methyltransferase	111	99.1
40	2	995731	A	G	COD	syn	GCT>GCC	A>A	995181:996540	-	-	ada regulatory protein	181	98.9
40	1	2931972	T	C	COD	nonsyn	ACG>GCG	T>A	2930991:2932548	-	-	peptide ABC transporter substrate-binding protein	142	100
8	1	1784766	C	T	COD	nonsyn	ACA>ATA	T>I	1783612:1784896	+	-	deacetylase DA1	120	98.33
16	1	2147919	A	G	IG	-	-	-	-	-	-	-	93	100
5	1	706093	C	T	COD	nonsyn	CGC>TGC	R>C	705585:706794	+	-	1-deoxy-D-xylulose 5-phosphate reductoisomerase	269	98.14
25	1	2299549	G	A	COD	syn	GTG>GTA	V>V	2298037:2299588	+	-	alanine or glycine:cation symporter, AGCS family protein	33	100
23	1	91180	T	C	COD	nonsyn	GAT>GGT	D>G	90704:91538	-	-	GlpG protein	64	100
39	1	1292568	G	C	COD	nonsyn	GGT>GCT	G>A	1290127:1292590	+	-	trimethylamine N-oxide reductase I catalytic subunit	34	97.06
47	2	209929	A	G	COD	nonsyn	TAC>TGC	Y>C	209264:210548	+	-	putative Na+/H+ antiporter	81	98.77
48	1	2040841	A	G	COD	nonsyn	TTA>TCA	L>S	2040341:2042648	-	zntA	zinc/cadmium/mercury/lead-transporting ATPase	97	100
33	1	623402	C	T	COD	nonsyn	GGC>GAC	G>D	623289:624444	-	-	rpfG-type response regulator	138	100
22	1	710242	C	T	COD	nonsyn	TCG>TTG	S>L	708197:710609	+	-	outer membrane protein assembly factor YaeT	53	100
39	1	497221	C	T	COD	syn	GCC>GCT	A>A	496963:498481	+	-	adenylate cyclase	58	98.28
40	1	83913	C	T	COD	syn	CTG>TTG	L>L	83720:86147	+	plsB	glycerol-3-phosphate acyltransferase	211	99.53
16	1	2680114	G	A	COD	syn	GGC>GGT	G>G	2679594:2681322	-	-	MSHA biogenesis protein MshE	95	97.89
47	2	82997	C	T	COD	nonsyn	GTG>ATG	V>M	82472:83573	-	-	transcriptional regulator CdgA	71	98.59
33	1	2926200	G	A	COD	nonsyn	GCT>ACT	A>T	2925401:2926241	+	-	putative DNA processing protein	178	98.88
25	1	765495	A	G	COD	nonsyn	CAG>CGG	Q>R	765376:765811	+	-	putative lipoprotein	38	100
48	1	2149419	T	C	COD	nonsyn	GAG>GGG	E>G	2149105:2149843	-	cpsF	UDP-N-acetyl-D-mannosamine transferase	109	100
7	2	767954	T	C	COD	nonsyn	TTT>TCT	F>S	767340:768189	+	-	putative resolvase	123	100
30	1	2475392	G	A	COD	nonsyn	GCC>ACC	A>T	2474464:2475763	+	-	glutamate-1-semialdehyde 2,1-aminomutase	73	100
22	1	2139564	G	A	COD	syn	CCC>CCT	P>P	2139386:2140781	-	-	putative capsular polysaccharide biosynthesis glycosyltransferase	57	98.25
13	1	758163	G	A	COD	nonsyn	GCA>ACA	A>T	756050:763307	+	-	non-ribosomal peptide synthetase modules siderophore biosynthesis	57	94.74
6	1	1383071	A	G	COD	syn	TCA>TCG	S>S	1375919:1386095	+	-	RTX toxin	62	100
32	1	737034	A	G	COD	nonsyn	ACA>GCA	T>A	736991:737120	+	-	hypothetical protein	46	97.83
48	2	441571	C	T	IG	-	-	-	-	-	-	-	117	98.29
23	1	2191687	T	C	COD	syn	CGT>CGC	R>R	2190625:2192506	+	-	1-deoxy-D-xylulose-5-phosphate synthase	64	100
40	1	2308111	C	T	COD	nonsyn	GCG>GTG	A>V	2307740:2309051	+	vibH	vibriobactin synthetase, amide synthase subunit VibH	206	100
14	2	631626	T	C	COD	syn	AGA>AGG	R>R	631385:632654	-	-	HDIG domain protein	45	100
23	1	1289030	C	T	COD	syn	GGC>GGT	G>G	1288919:1290104	+	-	cytochrome c-type protein TorC	82	97.56
47	1	2668193	C	T	COD	syn	CTG>CTA	L>L	2668075:2668564	-	-	rod shape-determining protein MreD	110	100
33	1	1366943	A	G	COD	syn	TTA>TTG	L>L	1366121:1367270	+	nhaA	pH-dependent sodium/proton antiporter	121	100
16	1	2497816	T	C	COD	syn	GGA>GGG	G>G	2497344:2498376	-	-	iron(III) ABC transporter ATP-binding protein	96	97.92
47	1	363823	G	A	COD	syn	GCG>GCA	A>A	363409:364030	+	rpsD	30S ribosomal protein S4	88	100
48	1	2415533	T	C	COD	syn	TTA>TTG	L>L	2415082:2415973	-	nhaR	transcriptional activator NhaR	134	100
22	1	2296008	C	T	COD	nonsyn	CGG>CAG	R>Q	2295361:2296294	-	-	LysR family transcriptional regulator	68	100
30	1	1240941	A	G	COD	nonsyn	CAC>CGC	H>R	1239481:1241764	+	-	acyl-CoA dehydrogenase	92	98.91
47	2	616911	T	C	COD	nonsyn	CTG>CCG	L>P	615766:617134	+	dcuC	C4-dicarboxylate transporter DcuC	81	98.77
48	1	271122	C	T	COD	nonsyn	ATG>ATA	M>I	271001:272456	-	-	dihydrolipoamide dehydrogenase	118	96.61
7	1	2154643	C	T	COD	syn	GCG>GCA	A>A	2153871:2155092	-	-	hypothetical protein	93	98.92
47	1	1267752	C	T	COD	nonsyn	CAG>TAG	Q>*	1263626:1268102	+	mukB	cell division protein MukB	78	100
24	1	2478074	A	G	COD	syn	GGA>GGG	G>G	2477174:2478197	+	-	ribosomal RNA small subunit methyltransferase C	21	100
25	1	641657	C	T	COD	syn	GGC>GGT	G>G	640748:644195	+	recC	exonuclease V subunit gamma	32	100
49	1	2001315	G	A	COD	nonsyn	CTT>TTT	L>F	2001201:2002431	-	-	putative transporter	96	100
8	1	2821294	G	A	COD	nonsyn	CAT>TAT	H>Y	2819740:2821537	-	edd	phosphogluconate dehydratase	120	100
8	1	1827501	C	T	COD	nonsyn	ATG>ATA	M>I	1826936:1827722	-	cobS	cobalamin synthase	110	100
7	1	1072958	C	T	IG	-	-	-	-	-	-	-	87	98.85
32	1	602606	A	G	COD	syn	TGT>TGC	C>C	602578:602758	-	-	hypothetical protein	42	97.62
41	2	200005	A	G	COD	syn	CCT>CCC	P>P	199794:201387	-	-	anaerobic nitric oxide reductase transcriptional regulator	105	99.05
32	1	1164178	T	C	IG	-	-	-	-	-	-	-	111	100
41	2	896092	T	C	COD	syn	GCT>GCC	A>A	895453:896140	+	-	biopolymer transport protein ExbB	135	100
49	1	2150033	T	C	COD	nonsyn	AGT>GGT	S>G	2149847:2151020	-	-	aspartate-semialdehyde dehydrogenase	80	100
38	2	911060	T	C	IG	-	-	-	-	-	-	-	91	100
31	1	2312920	T	C	IG	-	-	-	-	-	-	-	166	99.4
31	1	1738068	T	C	IG	-	-	-	-	-	-	-	239	99.16
7	1	361804	C	T	COD	nonsyn	GCG>GTG	A>V	360980:362315	+	secY	preprotein translocase subunit SecY	101	98.02
8	1	899000	A	G	COD	syn	CAA>CAG	Q>Q	896864:899222	+	-	chemotaxis protein CheA	96	100
38	1	254259	C	T	COD	nonsyn	GCT>ACT	A>T	254016:255825	-	-	fumarate reductase flavoprotein subunit	75	97.33
33	1	528587	A	G	COD	nonsyn	GAA>GGA	E>G	528282:529053	+	pdhR	transcriptional regulator PdhR	108	99.07
47	2	450299	C	T	COD	syn	GTC>GTT	V>V	449789:450350	+	-	acetyltransferase	93	100
22	1	2876763	T	C	COD	nonsyn	CTC>CCC	L>P	2876752:2877802	+	-	putative lipopolysaccharide biosynthesis protein	69	100
38	2	433028	T	A	COD	nonsyn	AAT>AAA	N>K	432968:433160	+	-	hypothetical protein	80	100
47	1	730748	A	G	COD	syn	GGT>GGC	G>G	730111:732556	-	fadE	acyl-CoA dehydrogenase	65	100
16	1	2929702	G	A	COD	syn	ACC>ACT	T>T	2928918:2929857	-	-	peptide/nickel transport system permease protein	112	100
8	1	1809948	T	C	COD	syn	CCA>CCG	P>P	1807391:1810076	-	-	DNA gyrase subunit A	125	98.4
5	2	241779	T	C	COD	nonsyn	GTG>GCG	V>A	241564:242503	+	hlyC	lactonizing lipase	234	99.57
48	2	407953	G	A	COD	nonsyn	GGA>GAA	G>E	407831:408227	+	-	putative lipoprotein	99	100
24	1	851830	A	G	COD	nonsyn	ACG>GCG	T>A	850896:852042	+	pdxB	erythronate-4-phosphate dehydrogenase	34	100
32	2	418307	G	A	COD	nonsyn	CGC>TGC	R>C	418112:418403	-	-	RelE protein	45	97.78
30	1	2932079	T	C	COD	nonsyn	GAC>GGC	D>G	2930991:2932548	-	-	peptide ABC transporter substrate-binding protein	92	98.91
40	1	875863	A	G	COD	nonsyn	CAG>CGG	Q>R	875399:876284	+	znuA	zinc ABC transporter periplasmic zinc-binding protein	180	98.89
16	2	573445	C	T	COD	syn	GAC>GAT	D>D	573220:574171	+	-	transaldolase	99	98.99
5	1	2477680	G	A	COD	nonsyn	GGT>GAT	G>D	2477174:2478197	+	-	ribosomal RNA small subunit methyltransferase C	246	99.59
6	1	2683393	T	C	COD	nonsyn	ACG>GCG	T>A	2683309:2684989	-	-	MSHA biogenesis protein MshL	44	97.73
33	1	623820	A	G	COD	nonsyn	TAT>CAT	Y>H	623289:624444	-	-	rpfG-type response regulator	179	100
6	2	230953	C	T	COD	nonsyn	GGC>AGC	G>S	229921:231502	-	-	Na+/H+ antiporter	41	100
39	1	2293127	C	T	COD	syn	AAC>AAT	N>N	2292041:2293739	+	citA	sensor kinase CitA	52	96.15
32	1	2245011	G	A	COD	nonsyn	ACG>ATG	T>M	2244337:2245159	-	tcpD	toxin co-regulated pilus biosynthesis protein D	43	100
39	1	1924022	G	A	COD	nonsyn	GAT>AAT	D>N	1923238:1924915	+	-	putative transporter	85	100
41	1	2423789	G	A	COD	nonsyn	GCC>ACC	A>T	2423515:2424181	+	-	DNA mismatch repair protein	114	100
13	1	1459094	A	G	COD	nonsyn	ACG>GCG	T>A	1458811:1460185	+	-	MotA/TolQ/ExbB proton channel family protein	58	100
40	1	2643214	T	C	COD	syn	GTA>GTG	V>V	2642910:2643384	-	-	Threonine/Serine Exporter	152	99.34
40	1	1386271	A	G	COD	syn	AAT>AAC	N>N	1386204:1386753	-	-	hypothetical protein	197	100
49	1	1632223	C	T	COD	nonsyn	GCG>GTG	A>V	1630934:1632419	+	-	thermostable carboxypeptidase 1	85	100
13	1	2095107	G	A	COD	nonsyn	GCC>ACC	A>T	2094782:2095697	+	-	rcp protein	50	98
7	1	1418856	T	C	COD	nonsyn	AGT>GGT	S>G	1418145:1418931	-	-	alpha-acetolactate decarboxylase	119	100
30	1	1916406	C	T	COD	nonsyn	CTC>TTC	L>F	1915664:1916585	+	-	signal transduction protein	111	99.1
8	2	858087	A	G	COD	nonsyn	TCT>CCT	S>P	857106:858429	-	dsdA	D-serine dehydratase	97	100
40	1	1979607	G	A	COD	nonsyn	CCA>TCA	P>S	1978914:1979835	-	oppB	oligopeptide transporter permease	186	99.46
23	1	2661259	G	A	COD	syn	CCC>CCT	P>P	2659851:2661297	-	-	TldD protein	94	100
30	2	281113	T	C	COD	nonsyn	CAA>CGA	Q>R	280391:281570	-	-	putative transcriptional regulator	155	98.71
8	1	885103	C	T	COD	nonsyn	GAA>AAA	E>K	884128:885907	-	argS	arginyl-tRNA synthetase	105	98.1
41	1	2247240	T	C	COD	nonsyn	ACA>GCA	T>A	2247081:2247534	-	-	toxin co-regulated pilus biosynthesis protein Q	127	98.43
5	1	477363	A	G	COD	syn	GTA>GTG	V>V	476283:477585	+	-	ABC-type sulfate transport system permease component	330	100
8	1	797801	C	T	COD	nonsyn	CCG>CTG	P>L	796431:798093	+	ushA	bifunctional UDP-sugar hydrolase/5'-nucleotidase periplasmic precursor	110	98.18
13	1	2153623	T	C	COD	nonsyn	CAC>CGC	H>R	2153429:2153861	-	-	serine O-acetyltransferase	90	98.89
16	1	2755425	T	C	IG	-	-	-	-	-	-	-	115	98.26
22	1	2592715	A	G	COD	nonsyn	TAT>TGT	Y>C	2592326:2593406	+	-	putative extracellular solute-binding protein	29	100
48	1	738339	T	C	COD	syn	ATT>ATC	I>I	737319:738741	+	-	GGDEF family protein	87	97.7
31	2	683865	G	A	COD	nonsyn	CAG>TAG	Q>*	682992:684093	-	modC	molybdate transporter ATP-binding protein	173	100
13	2	978044	A	G	COD	syn	CGT>CGC	R>R	977419:978391	-	-	hypothetical protein	53	100
16	2	524112	A	G	IG	-	-	-	-	-	-	-	81	100
30	1	32797	A	G	COD	syn	TCT>TCC	S>S	31845:33291	-	-	potassium uptake protein TrkH	111	99.1
33	1	2116848	T	C	COD	nonsyn	CTG>CCG	L>P	2116456:2117974	+	lnt	apolipoprotein N-acyltransferase	106	99.06
48	2	976258	G	A	COD	nonsyn	ATG>ATA	M>I	976195:977299	+	-	N-ethylmaleimide reductase	99	100
41	1	1434332	C	T	COD	nonsyn	GCT>ACT	A>T	1433084:1434470	-	fumC	fumarate hydratase	118	100
16	1	1183728	A	G	COD	syn	TCT>TCC	S>S	1181627:1183973	-	nanH	neuraminidase	68	100
32	1	781849	G	A	COD	nonsyn	GGT>AGT	G>S	780918:782058	+	-	flagellin	47	100
8	1	2539266	G	A	COD	nonsyn	GAA>AAA	E>K	2539025:2540393	+	htrA	protease DO	65	100
30	1	2517093	A	G	COD	nonsyn	TAC>TGC	Y>C	2516803:2517694	+	-	glutamyl-Q tRNA(Asp) synthetase	115	100
7	1	2323622	A	G	COD	syn	TTG>CTG	L>L	2323013:2324498	-	-	GTP-binding protein	130	99.23
40	1	2354622	C	T	IG	-	-	-	-	-	-	-	251	99.6
48	1	1700067	G	A	COD	nonsyn	GCC>GTC	A>V	1699672:1703668	-	-	sensory box sensor histidine kinase/response regulator	95	100
49	2	1008513	T	C	IG	-	-	-	-	-	-	-	76	100
32	1	2497319	G	A	IG	-	-	-	-	-	-	-	62	100
5	1	611560	G	A	COD	syn	CCG>CCA	P>P	611059:612280	+	-	phosphopentomutase	165	100
8	2	146569	C	T	COD	syn	GGC>GGT	G>G	146125:147130	+	-	ribose operon repressor	95	98.95
47	1	291532	A	G	COD	nonsyn	TAC>CAC	Y>H	291493:292450	-	-	I protein	90	96.67
8	1	2265484	T	C	IG	-	-	-	-	-	-	-	96	98.96
22	2	646545	C	T	COD	nonsyn	GGG>AGG	G>R	645774:646677	-	-	preprotein translocase subunit SecF	34	97.06
16	1	2144593	C	T	COD	nonsyn	GCT>ACT	A>T	2143525:2146399	-	-	hemolysin-like protein	87	98.85
38	2	598267	T	C	COD	nonsyn	ACC>GCC	T>A	598126:598873	-	-	hypothetical protein	91	100
38	1	1408050	A	G	COD	nonsyn	GAT>GGT	D>G	1407838:1409272	+	-	putative multidrug transporter	64	100
30	2	1019705	C	T	COD	nonsyn	CGC>TGC	R>C	1019368:1020265	+	-	polar amino acid transport system permease protein	229	99.56
30	1	1960467	G	A	COD	syn	GCC>GCT	A>A	1959845:1961153	-	-	seryl-tRNA synthetase	124	99.19
31	1	1718276	G	A	IG	-	-	-	-	-	-	-	116	99.14
31	1	1318376	G	A	COD	nonsyn	CCC>TCC	P>S	1318337:1319000	-	-	putative thiamine transport system ATP-binding protein	163	98.16
38	1	2617227	A	G	COD	nonsyn	TAT>CAT	Y>H	2616945:2618226	-	tyrS-1	tyrosyl-tRNA synthetase	78	97.44
38	1	2777489	A	G	COD	nonsyn	TTT>CTT	F>L	2774018:2778044	-	rpoB	DNA-directed RNA polymerase subunit beta	89	100
49	1	1519195	T	C	COD	syn	GCT>GCC	A>A	1516567:1521409	+	-	NAD-specific glutamate dehydrogenase	69	100
7	1	64423	G	A	COD	syn	GTG>GTA	V>V	64282:66577	+	-	GGDEF/EAL family protein	88	98.86
6	1	1319062	A	G	COD	syn	GCT>GCC	A>A	1318965:1320666	-	-	ABC transporter permease	38	100
5	2	176415	A	G	COD	syn	TTG>CTG	L>L	175533:176475	-	-	universal stress protein family 1	268	99.25
6	2	375841	T	C	IG	-	-	-	-	-	-	-	13	100
16	1	1666225	G	A	COD	syn	ATC>ATT	I>I	1663440:1667370	-	hrpA	ATP-dependent RNA helicase HrpA	81	98.77
7	1	524263	A	G	COD	syn	TTA>TTG	L>L	524095:525850	+	recJ	ssDNA exonuclease RecJ	98	98.98
40	1	1454640	T	C	COD	syn	TTA>TTG	L>L	1454621:1455464	-	-	sn-glycerol 3-phosphate transport system permease protein	153	100
7	2	278545	C	T	IG	-	-	-	-	-	-	-	108	100
22	1	199463	T	C	IG	-	-	-	-	-	-	-	69	100
49	1	467241	T	C	COD	syn	GGT>GGC	G>G	466911:467484	+	-	RNA polymerase sigma-E factor	98	98.98
5	2	645562	A	G	IG	-	-	-	-	-	-	-	183	100
13	1	1925478	T	C	COD	nonsyn	AAC>GAC	N>D	1924983:1927254	-	clpA	ATP-dependent Clp protease ATP-binding subunit	74	100
48	1	2213188	T	C	COD	nonsyn	ACT>GCT	T>A	2213044:2213458	-	-	type IV pilus assembly protein PilV	141	100
40	1	1129959	A	G	COD	nonsyn	ATT>GTT	I>V	1128626:1130006	+	cysS	cysteinyl-tRNA synthetase	129	100
41	1	1851948	G	A	COD	syn	GCG>GCA	A>A	1850082:1852446	+	-	DNA polymerase II	124	98.39
14	1	1270399	A	G	COD	syn	CGT>CGC	R>R	1269366:1271736	-	-	Fe-S oxidoreductase	37	100
7	1	1012953	T	C	COD	syn	TAT>TAC	Y>Y	1012932:1014027	+	yecK	cytochrome c-type protein YecK	92	97.83
8	1	307139	C	T	COD	nonsyn	ATG>ATA	M>I	306916:307141	-	-	hypothetical protein	128	100
30	2	2112	C	T	COD	nonsyn	TCC>TTC	S>F	616:2593	+	-	Translation elongation factor	233	100
47	1	678112	G	A	COD	syn	CTG>CTA	L>L	677140:678496	+	-	sodium-dependent transporter	100	97
33	1	2680956	G	A	COD	nonsyn	CCT>TCT	P>S	2679594:2681322	-	-	MSHA biogenesis protein MshE	121	100
47	1	1399063	T	C	IG	-	-	-	-	-	-	-	81	100
48	1	2292989	G	A	COD	syn	CCG>CCA	P>P	2292041:2293739	+	citA	sensor kinase CitA	132	100
6	2	175573	A	G	COD	syn	CTT>CTC	L>L	175533:176475	-	-	universal stress protein family 1	100	100
7	1	1042634	C	T	COD	syn	GAC>GAT	D>D	1042034:1043336	+	-	trigger factor	63	98.41
8	1	2278687	G	A	COD	nonsyn	ACC>ATC	T>I	2277620:2279237	-	-	NAD(FAD)-utilizing dehydrogenase	77	100
49	1	692549	C	T	COD	nonsyn	GCA>GTA	A>V	692097:693207	+	-	3,4-dihydroxy-2-butanone 4-phosphate synthase/GTP cyclohydrolase II	75	100
31	2	308678	T	C	COD	syn	GGT>GGC	G>G	308651:308846	+	rpmI	50S ribosomal protein L35	126	100
22	1	982339	T	C	COD	syn	GCT>GCC	A>A	981187:983035	+	-	putative peptidase	64	100
24	1	2630787	G	A	COD	syn	TTG>TTA	L>L	2629893:2631021	+	mltC	membrane-bound lytic murein transglycosylase C	24	100
25	1	1421102	A	G	COD	nonsyn	AAC>AGC	N>S	1420992:1422504	+	katB	catalase	31	90.32
22	2	1080321	A	G	COD	syn	TTG>CTG	L>L	1079373:1081536	-	-	chemotaxis protein CheA	80	97.5
25	2	1038707	A	G	COD	nonsyn	TAC>TGC	Y>C	1038096:1039002	+	-	LysR family transcriptional regulator	36	100
25	2	297498	T	C	COD	nonsyn	TCG>CCG	S>P	297446:298070	+	-	transcriptional regulator	35	100
16	1	2204791	A	G	COD	syn	GAT>GAC	D>D	2204286:2208180	-	-	phosphoribosylformylglycinamidine synthase	91	100
40	1	2479574	C	T	COD	syn	GCC>GCT	A>A	2478404:2481794	+	-	sensory box sensor histidine kinase/response regulator	124	100
47	1	2747219	T	C	COD	nonsyn	ACA>GCA	T>A	2746682:2747972	-	-	GTPase HflX	124	100
40	1	1373268	A	G	COD	nonsyn	TAC>TGC	Y>C	1372276:1373410	+	nspC	carboxynorspermidine decarboxylase	189	100
22	1	2136679	A	G	COD	nonsyn	TCG>CCG	S>P	2135350:2137564	-	-	capsular polysaccharide synthesis enzyme CpsD exopolysaccharide synthesis	36	100
38	1	2323575	T	C	COD	syn	CTA>CTG	L>L	2323013:2324498	-	-	GTP-binding protein	87	100
40	2	694163	G	A	COD	nonsyn	GCC>ACC	A>T	694108:694627	+	-	hypothetical protein	168	98.21
14	1	1704948	G	A	COD	nonsyn	GCG>GTG	A>V	1704910:1705555	-	maiA	maleylacetoacetate isomerase	68	100
24	1	158975	C	T	COD	syn	GTG>GTA	V>V	158704:160105	-	ntrC	nitrogen regulation protein NR(I)	19	100
31	1	1950478	C	T	COD	nonsyn	TGG>TGA	W>*	1949802:1950612	-	-	plasmid partition ParA protein	159	99.37
22	1	2671845	G	A	COD	nonsyn	CAG>TAG	Q>*	2670708:2674467	-	-	MSHA biogenesis protein MshQ	46	95.65
30	2	523739	A	G	COD	nonsyn	ACT>GCT	T>A	523585:523747	+	-	hypothetical protein	128	98.44
25	1	1670065	C	T	COD	syn	CCG>CCA	P>P	1669266:1670850	-	-	GGDEF family protein	30	100
30	1	2604583	T	C	COD	syn	GCA>GCG	A>A	2603454:2604618	-	-	phosphoglycerate kinase	111	100
38	1	752974	C	T	COD	nonsyn	CCT>TCT	P>S	752625:754686	+	-	ferric vibriobactin receptor	102	97.06
38	1	365251	G	A	COD	nonsyn	GTT>ATT	V>I	365073:365460	+	-	50S ribosomal protein L17P	117	100
5	1	664718	A	G	COD	nonsyn	TTG>TCG	L>S	663846:664977	-	-	Putative ribosomal RNA small subunit methyltransferase D	277	99.64
6	1	1922323	T	A	COD	nonsyn	TAT>TTT	Y>F	1921217:1922465	-	-	iron-containing alcohol dehydrogenase	60	100
31	2	248242	G	A	IG	-	-	-	-	-	-	-	189	100
38	2	421295	A	G	IG	-	-	-	-	-	-	-	63	95.24
24	1	15951	G	A	IG	-	-	-	-	-	-	-	10	100
38	1	36992	A	G	COD	syn	GGT>GGC	G>G	36076:37024	-	fmt	methionyl-tRNA formyltransferase	64	100
40	1	1522154	C	T	COD	syn	GAC>GAT	D>D	1521482:1522493	+	-	dihydroorotate dehydrogenase 2	184	100
41	1	1804626	G	A	COD	nonsyn	CAT>TAT	H>Y	1803789:1805004	-	-	MFS transporter, SET family, sugar efflux transporter	153	98.04
41	1	628417	G	A	COD	nonsyn	GGG>GAG	G>E	627584:629216	+	lacZ_2	beta-D-galactosidase	145	100
23	1	2307772	G	A	COD	nonsyn	CGC>CAC	R>H	2307740:2309051	+	vibH	vibriobactin synthetase, amide synthase subunit VibH	82	98.78
5	1	1141069	C	T	COD	syn	GCC>GCT	A>A	1140727:1141492	+	-	tol-pal system protein YbgF	185	100
38	1	1496057	C	T	COD	syn	ATC>ATT	I>I	1495697:1496120	+	-	hypothetical protein	86	100
48	1	2275421	G	A	COD	syn	CAC>CAT	H>H	2274967:2276647	-	-	hypothetical protein	88	100
47	1	13113	C	T	COD	syn	AGC>AGT	S>S	13026:13581	+	-	integral membrane protein	83	98.8
39	2	155369	C	T	COD	nonsyn	GCT>ACT	A>T	154673:156695	-	-	putative C4-dicarboxylate transport sensor protein	53	100
5	1	2426342	C	T	COD	nonsyn	CGC>CAC	R>H	2426298:2427633	-	-	sigma-54 dependent transcriptional regulator	266	99.62
49	1	623326	C	T	COD	syn	CCG>CCA	P>P	623289:624444	-	-	rpfG-type response regulator	101	100
14	2	313098	C	T	COD	syn	GGC>GGT	G>G	312993:313311	+	-	putative antidote protein	42	95.24
30	1	1138471	A	G	COD	syn	GAA>GAG	E>E	1137724:1138795	+	-	TolA protein	67	100
5	1	2228251	A	G	IG	-	-	-	-	-	-	-	314	99.04
48	1	1372123	T	C	IG	-	-	-	-	-	-	-	108	99.07
31	1	2716908	G	A	IG	-	-	-	-	-	-	-	206	100
38	1	2393807	T	C	IG	-	-	-	-	-	-	-	97	98.97
5	1	2601544	T	C	COD	syn	GTA>GTG	V>V	2601063:2601927	-	-	small conductance mechanosensitive channel	290	100
13	1	2386454	G	A	COD	syn	CTG>CTA	L>L	2386406:2388782	+	-	C-di-GMP phosphodiesterase A-related protein	52	100
41	1	1831861	A	G	COD	nonsyn	ACA>GCA	T>A	1831668:1833093	+	sbcB	exonuclease I	105	97.14
7	2	123587	A	G	COD	syn	CAA>CAG	Q>Q	123521:124856	+	-	type VI secretion system protein ImpJ	96	100
8	1	2938858	T	C	COD	syn	GCT>GCC	A>A	2938639:2939221	+	-	TetR family transcriptional regulator	111	100
16	1	2477563	C	T	COD	nonsyn	CCA>CTA	P>L	2477174:2478197	+	-	ribosomal RNA small subunit methyltransferase C	76	100
41	1	6210	A	G	COD	syn	CCA>CCG	P>P	3846:6264	+	-	DNA gyrase subunit B	108	100
5	1	1824381	G	A	IG	-	-	-	-	-	-	-	253	99.6
38	1	654640	C	T	COD	syn	TGC>TGT	C>C	653929:654745	+	-	HesA/MoeB/ThiF family protein	79	100
49	2	584834	G	A	IG	-	-	-	-	-	-	-	96	100
41	1	2091228	T	C	COD	nonsyn	ACA>GCA	T>A	2089854:2091801	-	-	heat shock protein 90	131	100
22	1	523959	C	T	COD	syn	AGC>AGT	S>S	523299:524052	+	-	thiol:disulfide interchange protein DsbC	71	98.59
31	1	1290728	A	G	COD	nonsyn	ACC>GCC	T>A	1290127:1292590	+	-	trimethylamine N-oxide reductase I catalytic subunit	128	100
47	1	2079799	T	C	COD	nonsyn	CTC>CCC	L>P	2079158:2080295	+	nagA	N-acetylglucosamine-6-phosphate deacetylase	77	100
41	1	2355329	T	C	COD	syn	AGT>AGC	S>S	2354663:2355440	+	-	polyphosphate kinase 2	155	100
8	1	912186	A	G	IG	-	-	-	-	-	-	-	115	100
30	2	401558	A	G	IG	-	-	-	-	-	-	-	104	98.08
39	1	2100926	G	A	COD	syn	GAC>GAT	D>D	2100181:2100994	-	-	putative lipoprotein	57	100
5	1	2118650	G	A	COD	syn	CCG>CCA	P>P	2118629:2121206	+	leuS	leucyl-tRNA synthetase	248	99.19
16	1	1072000	A	G	COD	nonsyn	GTA>GCA	V>A	1070765:1072757	-	-	methyl-accepting chemotaxis protein	98	98.98
16	1	829540	T	C	COD	syn	CTT>CTC	L>L	828406:830149	+	fliF	flagellar MS-ring protein	119	100
14	1	360605	T	C	COD	nonsyn	CTT>CCT	L>P	360525:360960	+	rplO	50S ribosomal protein L15	48	100
5	2	997001	G	A	COD	nonsyn	GGA>GAA	G>E	996798:997242	+	-	thiosulfate:quinone oxidoreductase DoxD-like protein	195	93.33
13	1	1528395	A	G	COD	nonsyn	ACT>GCT	T>A	1527929:1529624	+	-	hypothetical protein	54	98.15
32	2	937042	C	T	COD	nonsyn	GCG>GTG	A>V	935867:937301	+	-	MerR family transcriptional regulator	48	97.92
8	1	876646	A	G	COD	nonsyn	ATT>GTT	I>V	876486:879831	+	-	AraC family transcriptional regulator	95	100
33	1	666447	C	T	COD	syn	ATC>ATT	I>I	665898:667287	+	nqrA	Na(+)-translocating NADH-quinone reductase subunit A	92	100
47	1	2664937	G	A	COD	nonsyn	CCC>TCC	P>S	2662132:2665972	-	yhdP	membrane protein, transporter	96	100
8	1	2837549	G	A	IG	-	-	-	-	-	-	-	103	100
23	1	1463981	C	T	COD	nonsyn	CCG>CTG	P>L	1463232:1464081	+	-	DNA ligase	38	100
23	1	467533	A	G	COD	syn	AAA>AAG	K>K	467497:468136	+	rseA	sigma-E factor negative regulatory protein RseA	65	100
49	2	313293	A	G	COD	syn	GAA>GAG	E>E	312993:313311	+	-	putative antidote protein	63	96.83
8	1	448427	A	G	COD	nonsyn	GAT>GGT	D>G	448158:449247	+	-	glycosyltransferase	70	100
7	1	511172	C	T	COD	nonsyn	CCC>TCC	P>S	511063:513349	+	-	DNA topoisomerase IV subunit A	100	97
39	1	2249470	A	G	COD	syn	ATT>ATC	I>I	2248905:2249580	-	-	toxin co-regulated pilin A	48	100
22	1	380066	A	G	COD	nonsyn	CTG>CCG	L>P	379347:380607	-	-	antimicrobial peptide ABC transporter permease	40	100
6	2	1092989	G	A	COD	nonsyn	ACG>ATG	T>M	1092735:1093419	-	-	long-chain acyl-CoA synthetase	76	100
40	1	2456826	G	A	IG	-	-	-	-	-	-	-	99	97.98
8	1	119673	C	T	COD	syn	TCG>TCA	S>S	119645:121190	-	-	putative lipoprotein	91	97.8
38	1	384646	A	G	COD	syn	GAA>GAG	E>E	384151:385867	+	-	outer membrane protein	99	97.98
6	1	1092187	A	G	COD	syn	TTA>TTG	L>L	1091374:1093618	+	-	Rec2-like protein	57	98.25
33	2	220916	T	C	COD	nonsyn	ATT>GTT	I>V	220223:221579	-	-	ATP-dependent RNA helicase RhlE	111	99.1
24	1	2963332	G	A	COD	nonsyn	GAA>AAA	E>K	2963145:2964309	+	fadA	3-ketoacyl-CoA thiolase	17	100
48	1	637519	C	T	COD	syn	GCG>GCA	A>A	636654:637686	-	-	2,3,4,5-tetrahydropyridine-2,6-carboxylate N-succinyltransferase	102	100
32	2	64846	C	T	COD	nonsyn	CCG>CTG	P>L	63581:64991	+	-	deoxyribodipyrimidine photolyase	92	98.91
25	1	2282253	T	C	COD	nonsyn	AGT>GGT	S>G	2281578:2282520	-	-	CitG protein	27	100
7	2	21687	C	T	COD	nonsyn	GCA>GTA	A>V	19909:21994	+	-	type VI secretion system secreted protein VgrG	48	97.92
7	1	2834767	G	A	COD	syn	AAC>AAT	N>N	2833464:2835024	-	-	DNA-binding transcriptional activator CadC	94	100
39	1	139539	A	G	COD	nonsyn	ACG>GCG	T>A	138140:139976	+	-	vitamin B12 receptor	63	100
33	1	281755	G	A	COD	nonsyn	CGC>TGC	R>C	281689:282769	-	-	bacteriophage Mu P protein	185	99.46
22	1	2278837	C	T	COD	nonsyn	CGT>CAT	R>H	2277620:2279237	-	-	NAD(FAD)-utilizing dehydrogenase	46	100
48	1	2224660	A	G	IG	-	-	-	-	-	-	-	113	99.12
41	1	1228610	A	G	COD	syn	CGT>CGC	R>R	1228375:1229674	-	pqiA	paraquat-inducible protein A	110	100
41	1	983340	A	G	COD	nonsyn	CTG>CCG	L>P	983110:983662	-	-	membrane protein	118	98.31
49	1	2041664	G	A	COD	nonsyn	CGA>TGA	R>*	2040341:2042648	-	zntA	zinc/cadmium/mercury/lead-transporting ATPase	65	84.62
38	1	790460	A	T	IG	-	-	-	-	-	-	-	89	100
23	1	2141214	G	A	IG	-	-	-	-	-	-	-	58	100
6	1	736683	A	G	COD	nonsyn	TAC>TGC	Y>C	736345:736972	+	-	uracil phosphoribosyltransferase	58	100
8	1	2453763	G	A	COD	nonsyn	ACC>ATC	T>I	2451994:2454691	-	infB	translation initiation factor IF-2	93	98.92
39	1	38031	C	T	COD	nonsyn	GCT>GTT	A>V	37690:38818	+	-	LysM domain-containing protein	65	100
5	1	523501	T	C	COD	nonsyn	TTC>CTC	F>L	523299:524052	+	-	thiol:disulfide interchange protein DsbC	293	99.32
38	2	259402	C	T	COD	syn	GCC>GCT	A>A	258238:259849	+	-	sensor histidine kinase	88	97.73
33	1	2553490	T	C	COD	syn	CTA>CTG	L>L	2553378:2554329	-	-	quinone oxidoreductase	162	99.38
41	1	2379470	G	A	COD	syn	GCC>GCT	A>A	2377780:2380354	-	-	chaperone ClpB (heat-shock protein)	109	93.58
5	2	371047	T	C	COD	nonsyn	TAC>CAC	Y>H	370884:371475	+	-	hypothetical protein	118	99.15
8	1	2418294	G	A	COD	nonsyn	GCC>GTC	A>V	2417608:2418460	-	thyA	thymidylate synthase	98	100
25	1	2579040	C	T	COD	syn	GAG>GAA	E>E	2578790:2579267	-	-	2-C-methyl-D-erythritol 2,4-cyclodiphosphate synthase	40	100
39	1	963176	G	A	COD	nonsyn	CCG>CTG	P>L	962547:963438	-	-	glucose-6-phosphate 1-epimerase	48	95.83
41	1	2754487	A	G	COD	nonsyn	AAT>AGT	N>S	2753732:2754842	+	-	iron-sulfur cluster-binding protein	134	99.25
33	1	660511	C	T	COD	syn	GGC>GGT	G>G	660463:661144	+	-	putative transcriptional regulator	114	99.12
6	1	6178	T	C	COD	nonsyn	TTC>CTC	F>L	3846:6264	+	-	DNA gyrase subunit B	79	100
8	1	1511791	T	C	COD	nonsyn	ATT>ACT	I>T	1510481:1512479	+	-	carboxy-terminal protease	69	100
30	1	2387989	G	A	COD	nonsyn	GGG>GAG	G>E	2386406:2388782	+	-	C-di-GMP phosphodiesterase A-related protein	79	100
7	1	2408139	G	A	COD	nonsyn	GCC>GTC	A>V	2407960:2408476	-	lspA	lipoprotein signal peptidase	77	98.7
25	1	1679024	C	T	COD	syn	GCC>GCT	A>A	1678466:1679147	+	-	hypothetical protein	15	100
39	2	621206	T	C	COD	syn	TGT>TGC	C>C	620492:621788	+	-	sugar transporter family protein	54	96.3
48	1	628381	C	T	COD	nonsyn	GCG>GTG	A>V	627584:629216	+	lacZ_2	beta-D-galactosidase	126	96.83
39	1	352771	G	A	COD	syn	TTG>TTA	L>L	352762:353365	+	rplD	50S ribosomal protein L4	46	100
40	2	1097144	A	G	COD	nonsyn	GTG>GCG	V>A	1095771:1097898	-	-	ChrR	122	100
49	2	421801	T	C	COD	syn	GGT>GGC	G>G	421315:421846	+	-	hypothetical protein	79	97.47
48	1	656696	C	T	COD	nonsyn	CGC>CAC	R>H	656451:657057	-	thiJ	4-methyl-5(B-hydroxyethyl)-thiazole monophosphate biosynthesis protein	89	98.88
5	1	2763515	G	A	COD	syn	CTG>CTA	L>L	2762201:2763734	+	-	phosphoglyceromutase	258	99.61
22	1	622593	C	T	COD	syn	CAG>CAA	Q>Q	621398:623084	-	-	putative long-chain-fatty-acid--CoA ligase	52	100
49	1	1922088	T	C	COD	syn	AAA>AAG	K>K	1921217:1922465	-	-	iron-containing alcohol dehydrogenase	85	98.82
39	1	2628337	T	C	IG	-	-	-	-	-	-	-	42	90.48
38	1	1489139	C	T	COD	nonsyn	TCA>TTA	S>L	1488531:1490193	+	-	iron-sulfur cluster-binding protein	76	100
24	1	2196444	G	A	COD	syn	GTG>GTA	V>V	2196426:2196726	+	-	hypothetical protein	19	100
16	1	2302962	G	A	COD	nonsyn	CCA>TCA	P>S	2302803:2303517	-	vibD	vibriobactin synthase component D	130	100
24	1	2194737	G	A	COD	syn	GCG>GCA	A>A	2193738:2194776	+	-	hypothetical protein	22	100
32	1	1879951	G	A	COD	syn	GCC>GCT	A>A	1879761:1881093	-	-	diguanylate cyclase	50	100
22	2	106870	C	T	COD	syn	CCC>CCT	P>P	106330:107371	+	-	Gfo/Idh/MocA family oxidoreductase	42	100
6	1	2347881	A	G	IG	-	-	-	-	-	-	-	29	96.55
24	1	1428004	T	C	COD	nonsyn	GTG>GCG	V>A	1427915:1428788	+	-	LysR family transcriptional regulator	16	100
5	1	1822216	C	T	COD	syn	CTC>CTT	L>L	1821658:1822234	+	-	Phosphoribosyl-ATP pyrophosphohydrolase	278	100
41	2	146562	A	G	COD	nonsyn	GAC>GGC	D>G	146125:147130	+	-	ribose operon repressor	127	100
38	1	2569271	A	G	COD	nonsyn	TAC>CAC	Y>H	2569070:2570072	-	-	thiosulfate ABC transporter, periplasmic thiosulfate-binding protein	85	100
8	1	2961948	G	A	COD	nonsyn	GCT>ACT	A>T	2960948:2963120	+	fadB	multifunctional fatty acid oxidation complex subunit alpha	130	99.23
6	1	182728	C	T	COD	nonsyn	CCG>TCG	P>S	182208:183219	+	-	general secretion pathway protein K	79	100
16	1	1859537	A	G	COD	nonsyn	ACT>GCT	T>A	1858519:1859728	+	-	imidazolonepropionase	83	98.8
33	1	1839406	G	A	COD	nonsyn	GGT>GAT	G>D	1838801:1839581	+	-	hypothetical protein	122	100
32	1	2213465	T	C	COD	nonsyn	AGC>GGC	S>G	2213447:2214680	-	-	hypothetical protein	87	100
6	2	375838	C	T	IG	-	-	-	-	-	-	-	13	100
40	1	992860	C	T	COD	nonsyn	GCA>GTA	A>V	992585:993584	+	-	O-succinylbenzoate synthase	136	100
8	2	153173	A	G	IG	-	-	-	-	-	-	-	98	100
33	1	553902	A	G	COD	nonsyn	ACG>GCG	T>A	553577:556289	+	-	preprotein translocase subunit SecA	127	100
48	1	1842530	G	A	COD	syn	GGC>GGT	G>G	1840444:1842832	-	pheT	phenylalanyl-tRNA synthetase subunit beta	63	100
30	1	2888911	T	C	IG	-	-	-	-	-	-	-	108	98.15
24	1	885592	A	G	COD	nonsyn	TTT>CTT	F>L	884128:885907	-	argS	arginyl-tRNA synthetase	9	100
24	2	491568	A	G	COD	nonsyn	ACA>GCA	T>A	491432:491978	+	-	cytochrome b561	22	100
47	1	546540	T	C	COD	syn	TGT>TGC	C>C	545649:546711	+	murG	UDP diphospho-muramoyl pentapeptide beta-N acetylglucosaminyl transferase	72	90.28
16	1	670279	C	T	COD	nonsyn	CCG>TCG	P>S	669939:670536	+	-	Na(+)-translocating NADH-quinone reductase subunit E	142	98.59
23	1	1341067	T	C	COD	syn	GCT>GCC	A>A	1340794:1342441	+	-	putative trypsin	76	100
30	2	77590	C	T	COD	nonsyn	GCA>ACA	A>T	76939:78583	-	-	methyl-accepting chemotaxis protein	165	98.79
14	1	697944	C	T	COD	nonsyn	CGT>CAT	R>H	696682:699313	-	glnD	PII uridylyl-transferase	46	100
47	1	1190245	A	G	COD	nonsyn	AAC>AGC	N>S	1190189:1191086	+	-	N-acetylneuraminate lyase	85	100
49	1	556100	A	G	COD	syn	GAA>GAG	E>E	553577:556289	+	-	preprotein translocase subunit SecA	107	98.13
41	1	2392393	C	T	COD	nonsyn	GCG>GTG	A>V	2392004:2393672	+	-	putative ABC transporter ATP-binding protein	98	98.98
32	2	990600	T	C	COD	nonsyn	GTC>GCC	V>A	990379:990997	+	-	glutaredoxin-related protein	113	99.12
38	1	2829126	T	C	IG	-	-	-	-	-	-	-	70	100
5	1	781006	G	A	COD	nonsyn	GAA>AAA	E>K	780918:782058	+	-	flagellin	135	100
48	1	510733	C	T	COD	syn	CAC>CAT	H>H	509179:511060	+	-	Topoisomerase IV subunit B	162	100
39	1	507981	A	G	COD	nonsyn	AGC>GGC	S>G	507443:508262	+	-	cyclic 3',5'-adenosine monophosphate phosphodiesterase	62	98.39
6	1	2748621	C	G	COD	nonsyn	GGT>GCT	G>A	2748439:2749387	-	miaA	tRNA delta(2)-isopentenylpyrophosphate transferase	59	100
8	1	1285604	C	T	COD	syn	TTG>TTA	L>L	1285009:1285657	-	-	hypothetical protein	98	100
7	1	2388356	C	T	COD	syn	GCC>GCT	A>A	2386406:2388782	+	-	C-di-GMP phosphodiesterase A-related protein	93	100
24	1	1423632	T	C	COD	syn	CAT>CAC	H>H	1423173:1423689	+	-	superoxide dismutase	8	100
16	2	1028277	T	C	COD	nonsyn	TTT>CTT	F>L	1027922:1028858	+	-	virulence factor	103	99.03
31	1	335491	T	C	IG	-	-	-	-	-	-	-	212	100
16	1	2454233	T	C	COD	syn	AAA>AAG	K>K	2451994:2454691	-	infB	translation initiation factor IF-2	39	100
14	1	2517465	A	G	COD	nonsyn	GAT>GGT	D>G	2516803:2517694	+	-	glutamyl-Q tRNA(Asp) synthetase	50	100
33	1	1308943	A	G	COD	syn	AAA>AAG	K>K	1308379:1311478	+	-	transporter, AcrB/D/F family	103	100
33	2	232326	A	G	COD	syn	GCT>GCC	A>A	231905:233111	-	emrD	multidrug resistance protein D	99	97.98
16	1	810407	C	T	COD	syn	GAC>GAT	D>D	810311:811331	+	-	lipoprotein	103	99.03
47	1	2115761	G	A	COD	nonsyn	CGC>CAC	R>H	2115540:2116416	+	-	magnesium and cobalt transporter	94	97.87
32	2	802261	A	G	COD	syn	CGT>CGC	R>R	801936:802731	-	phhA	phenylalanine 4-monooxygenase	74	100
47	2	479984	C	T	COD	syn	CTG>TTG	L>L	479737:481600	+	-	potassium uptake protein, Kup system	75	100
33	1	2984800	C	G	COD	nonsyn	GTC>CTC	V>L	2984644:2985382	-	-	amino acid ABC transporter ATP-binding protein	138	100
33	1	73527	A	G	COD	nonsyn	CAG>CGG	Q>R	72844:74377	+	-	putative DNA recombination protein rmuC	130	100
33	1	866753	C	T	COD	nonsyn	CGT>TGT	R>C	866587:867298	+	sdhB	succinate dehydrogenase iron-sulfur subunit	175	100
14	1	2335754	T	C	COD	syn	GTA>GTG	V>V	2334370:2336221	-	hscA	chaperone protein HscA	43	100
40	1	1473573	G	A	COD	nonsyn	GTC>ATC	V>I	1473407:1474316	+	-	N-acetyl-D-glucosamine kinase	154	98.7
5	1	838676	C	T	COD	nonsyn	CAG>TAG	Q>*	838495:839395	+	fliP	flagellar biosynthesis protein FliP	178	97.19
22	2	187312	T	C	COD	syn	CAA>CAG	Q>Q	186771:188700	-	-	TPR domain protein in aerotolerance operon	39	94.87
33	1	1370517	C	T	COD	nonsyn	CCA>TCA	P>S	1367867:1370753	+	-	diaminobutyrate-2-oxoglutarate transaminase	114	99.12
38	1	281457	A	G	COD	syn	GGT>GGC	G>G	281078:281693	-	-	bacteriophage Mu Gp45 protein	105	100
7	2	449298	G	A	COD	syn	GAC>GAT	D>D	449081:449360	-	-	plasmid stabilization system protein	71	100
39	1	163172	A	G	COD	syn	CGT>CGC	R>R	162079:163489	-	glnA	glutamine synthetase	59	100
24	1	2496420	G	A	COD	nonsyn	GTG>ATG	V>M	2495801:2497214	+	-	phosphoglucomutase/phosphomannomutase	17	100
47	1	2198609	T	C	COD	syn	GCA>GCG	A>A	2197237:2198824	-	-	Aminobenzoyl-glutamate transport protein	102	98.04
41	2	86349	A	G	COD	syn	GAT>GAC	D>D	86138:87800	-	-	sulfate permease, SulP family protein	106	100
33	1	2243800	T	G	COD	nonsyn	TTA>TTC	L>F	2242362:2243874	-	-	toxin co-regulated pilus biosynthesis protein T	57	100
13	2	1098295	G	A	COD	syn	GGG>GGA	G>G	1098025:1099057	+	-	spermidine/putrescine ABC transporter periplasmic spermidine/putrescine-binding protein	101	99.01
25	1	939503	A	G	COD	syn	GTA>GTG	V>V	938531:939557	+	-	putative phosphate acyltransferase	32	96.88
5	1	415830	C	T	COD	syn	GCG>GCA	A>A	415649:416117	-	-	aspartate carbamoyltransferase regulatory subunit	190	99.47
38	1	2762471	T	C	COD	syn	GGT>GGC	G>G	2762201:2763734	+	-	phosphoglyceromutase	97	100
32	1	1433999	C	T	COD	nonsyn	GCC>ACC	A>T	1433084:1434470	-	fumC	fumarate hydratase	45	91.11
39	1	3699	C	T	COD	nonsyn	GCA>GTA	A>V	2734:3826	+	recF	recombination protein F	56	98.21
7	1	200244	C	T	COD	nonsyn	CGT>CAT	R>H	199483:201601	-	-	GTP pyrophosphokinase	86	100
24	1	574193	A	G	COD	nonsyn	GTC>GCC	V>A	573129:574542	-	gltD_1	glutamate synthase subunit beta	28	100
41	1	100155	C	T	IG	-	-	-	-	-	-	-	130	96.15
23	2	394549	C	T	COD	nonsyn	TCC>TTC	S>F	394280:394739	+	-	hypothetical protein	50	100
32	1	563949	A	G	COD	nonsyn	CTA>CCA	L>P	563812:564430	-	-	hypothetical protein	55	100
33	1	993785	A	G	COD	nonsyn	ACT>GCT	T>A	993559:994990	+	-	O-succinylbenzoic acid--CoA ligase	80	100
24	1	2295984	G	A	COD	nonsyn	GCG>GTG	A>V	2295361:2296294	-	-	LysR family transcriptional regulator	13	100
25	1	750010	G	A	COD	nonsyn	GGC>GAC	G>D	748742:750167	+	gltX	glutamyl-tRNA synthetase	44	100
7	1	598265	A	G	COD	nonsyn	TAT>TGT	Y>C	597801:599082	+	-	threonine synthase	65	100
25	1	2388060	T	C	COD	nonsyn	TTC>CTC	F>L	2386406:2388782	+	-	C-di-GMP phosphodiesterase A-related protein	43	100
16	1	393220	C	T	COD	nonsyn	CAG>TAG	Q>*	392061:393417	+	-	UDP-N-acetylmuramate:L-alanyl-gamma-D-glutamyl- meso-diaminopimelate ligase	123	99.19
48	2	907199	T	C	COD	nonsyn	ACC>GCC	T>A	905477:907295	-	-	ferredoxin-NADPH reductase	100	100
33	1	2564550	C	T	COD	nonsyn	ATG>ATA	M>I	2564270:2565335	-	recA	recombinase A	118	100
38	1	887988	A	G	COD	nonsyn	GTC>GCC	V>A	886654:889426	-	-	peptidase, insulinase family	104	98.08
39	2	581999	G	A	COD	syn	ACC>ACT	T>T	581278:582319	-	-	AbrB	64	100
25	2	24178	C	T	COD	nonsyn	CCG>CTG	P>L	22877:26135	+	-	membrane protein	28	100
25	1	1943711	T	C	IG	-	-	-	-	-	-	-	36	100
32	1	1386531	C	T	COD	nonsyn	GTC>ATC	V>I	1386204:1386753	-	-	hypothetical protein	77	100
32	1	989661	A	G	COD	nonsyn	GAT>GGT	D>G	989113:990826	+	-	2-succinyl-5-enolpyruvyl-6-hydroxy-3- cyclohexene-1-carboxylate synthase	67	100
8	2	375020	A	G	COD	nonsyn	TAC>TGC	Y>C	374733:375030	+	-	Stress responsive alpha-beta barrel	63	100
38	2	271527	A	G	COD	nonsyn	TAC>TGC	Y>C	271438:272089	+	-	antibiotic acetyltransferase	105	99.05
31	1	2597621	C	T	COD	syn	ATC>ATT	I>I	2596559:2597972	+	-	pyruvate kinase	177	100
49	1	2930916	G	A	IG	-	-	-	-	-	-	-	145	99.31
25	2	249407	T	C	COD	nonsyn	GTC>GCC	V>A	249276:250215	+	-	vibriobactin and enterobactin ABC transporter permease	26	100
31	1	1247821	A	G	COD	nonsyn	CAC>CGC	H>R	1247432:1250063	+	-	DNA topoisomerase I subunit omega	139	98.56
32	1	1885100	G	A	COD	syn	AAG>AAA	K>K	1884785:1886573	+	-	cysteine/glutathione ABC transporter membrane/ATP-binding protein	65	98.46
31	1	1431000	A	G	COD	nonsyn	CAG>CGG	Q>R	1430743:1431565	+	-	lipid A biosynthesis lauroyl acyltransferase	133	100
49	1	2199306	G	A	COD	syn	CGC>CGT	R>R	2199146:2199404	-	rpmE2	50S ribosomal protein L31	107	99.07
38	1	2301551	G	A	COD	nonsyn	CCT>TCT	P>S	2299667:2301650	-	-	alkyl sulfatase	74	100
5	1	486110	A	G	COD	nonsyn	GAG>GGG	E>G	485934:486750	+	mazG	nucleoside triphosphate pyrophosphohydrolase	212	100
48	1	379627	G	A	COD	syn	GGC>GGT	G>G	379347:380607	-	-	antimicrobial peptide ABC transporter permease	112	99.11
48	1	745550	C	T	COD	syn	GCG>GCA	A>A	745372:745813	-	-	CopG protein	87	98.85
48	1	1642785	G	A	COD	nonsyn	ACG>ATG	T>M	1642189:1643881	-	-	methyl-accepting chemotaxis protein	95	98.95
7	1	2582153	A	G	IG	-	-	-	-	-	-	-	95	100
14	1	255119	C	T	COD	nonsyn	GGC>GAC	G>D	254016:255825	-	-	fumarate reductase flavoprotein subunit	51	98.04
33	2	718568	T	C	COD	nonsyn	AAT>AGT	N>S	717990:718722	-	-	arginine ABC transporter periplasmic arginine-binding protein ArtI	114	100
40	2	387065	C	T	IG	-	-	-	-	-	-	-	174	99.43
24	1	965791	T	C	COD	syn	AAA>AAG	K>K	965484:966309	-	-	putative lipoprotein	14	100
22	1	1961926	A	T	COD	nonsyn	GAT>GAA	D>E	1961256:1962606	-	-	ATPase, AAA family	76	98.68
24	1	2121009	G	A	COD	nonsyn	GTC>ATC	V>I	2118629:2121206	+	leuS	leucyl-tRNA synthetase	15	100
23	1	1813563	T	C	COD	syn	GGT>GGC	G>G	1811613:1813899	+	-	ribonucleotide-diphosphate reductase subunit alpha	72	100
13	1	452147	A	G	COD	nonsyn	ATA>GTA	I>V	450688:452494	+	-	long-chain acyl-CoA synthetase	94	100
22	2	669348	T	C	COD	nonsyn	ACG>GCG	T>A	667863:670818	-	torS	sensor protein TorS	51	100
31	1	388984	C	T	COD	nonsyn	CAA>TAA	Q>*	385863:389628	+	tamB	Translocation and assembly module TamB	187	100
7	1	320885	C	T	COD	syn	CAC>CAT	H>H	320480:321161	+	-	phosphoglycolate phosphatase	84	100
23	1	2927964	C	T	COD	nonsyn	GCT>ACT	A>T	2927796:2928744	-	-	hypothetical protein	66	100
30	1	208905	A	G	COD	nonsyn	CTG>CCG	L>P	208777:210580	-	dipZ	thiol:disulfide interchange protein	112	99.11
31	1	1630468	T	G	COD	syn	TCA>TCC	S>S	1630128:1630647	-	-	Hemolysin co-regulated protein	140	97.86
32	2	648599	G	A	COD	nonsyn	CAA>TAA	Q>*	648590:649046	-	-	hypothetical protein	80	98.75
49	1	1745718	T	C	COD	nonsyn	TCC>CCC	S>P	1745333:1746557	+	-	alanine racemase	69	100
23	1	2851682	T	C	COD	nonsyn	TAC>CAC	Y>H	2851177:2853043	+	-	mannosyl-transferase	74	100
25	1	932273	G	A	COD	nonsyn	GCC>GTC	A>V	932238:935397	-	-	ribonuclease E	46	100
23	1	1347778	C	T	COD	syn	GCG>GCA	A>A	1347150:1348854	-	-	methyl-accepting chemotaxis protein	51	98.04
22	1	2352715	G	A	IG	-	-	-	-	-	-	-	58	100
24	1	2215200	G	A	COD	nonsyn	GCG>GTG	A>V	2214679:2215270	-	-	type 4 fimbrial biogenesis protein PilW	18	94.44
41	2	220994	C	T	COD	nonsyn	GCC>ACC	A>T	220223:221579	-	-	ATP-dependent RNA helicase RhlE	111	100
16	2	483889	G	A	COD	nonsyn	GCA>GTA	A>V	481697:484937	-	-	pyruvate:ferredoxin (flavodoxin) oxidoreductase	95	98.95
47	1	555560	A	G	COD	syn	GAA>GAG	E>E	553577:556289	+	-	preprotein translocase subunit SecA	105	100
7	2	204868	A	G	COD	syn	AAA>AAG	K>K	204739:204979	+	-	hypothetical protein	99	96.97
5	1	2268486	G	A	COD	nonsyn	GCA>ACA	A>T	2267381:2268743	+	-	putative DNA-binding transcriptional regulator	265	99.62
32	1	708308	C	T	COD	syn	GTC>GTT	V>V	708197:710609	+	-	outer membrane protein assembly factor YaeT	74	100
13	1	656189	C	T	COD	nonsyn	GCT>ACT	A>T	655253:656465	-	-	class V aminotransferase	101	99.01
41	1	2192097	C	T	COD	nonsyn	GCG>GTG	A>V	2190625:2192506	+	-	1-deoxy-D-xylulose-5-phosphate synthase	117	100
8	2	526234	A	G	IG	-	-	-	-	-	-	-	77	100
30	1	868038	C	T	COD	nonsyn	CGC>TGC	R>C	867386:870197	+	sucA	2-oxoglutarate dehydrogenase E1 component	78	100
32	1	1849729	T	C	IG	-	-	-	-	-	-	-	75	100
7	1	1695966	T	C	COD	syn	AAA>AAG	K>K	1695512:1698443	-	-	GGDEF family protein	83	100
48	2	412955	T	C	COD	nonsyn	CTG>CCG	L>P	412812:413373	+	-	acetyltransferase	100	100
22	1	2300292	G	A	COD	syn	GGC>GGT	G>G	2299667:2301650	-	-	alkyl sulfatase	79	97.47
32	1	2263177	A	G	IG	-	-	-	-	-	-	-	51	98.04
14	1	899950	C	T	COD	syn	AGC>AGT	S>S	899248:900382	+	-	chemotaxis-specific methylesterase	43	100
16	2	119417	G	A	COD	syn	GCG>GCA	A>A	118796:120566	+	-	type VI secretion system protein ImpG	127	100
8	2	116464	A	G	COD	nonsyn	ACC>GCC	T>A	116325:116832	+	-	type VI secretion system protein ImpB	92	100
49	1	266706	C	T	COD	syn	ATC>ATT	I>I	266574:267363	+	-	acetylglutamate kinase	121	99.17
41	1	1719434	C	T	COD	nonsyn	CGC>CAC	R>H	1718337:1719471	-	-	methylcitrate synthase	159	98.74
25	2	204190	C	T	COD	syn	GCC>GCT	A>A	204088:204466	+	-	NADH:ubiquinone oxidoreductase subunit 2	29	100
40	1	2137315	T	C	COD	nonsyn	ACC>GCC	T>A	2135350:2137564	-	-	capsular polysaccharide synthesis enzyme CpsD exopolysaccharide synthesis	199	98.99
13	2	360994	C	T	IG	-	-	-	-	-	-	-	22	100
47	1	2727772	A	G	COD	nonsyn	TTT>CTT	F>L	2726878:2728531	-	pgi	glucose-6-phosphate isomerase	109	100
39	1	2246266	G	A	COD	nonsyn	CAG>TAG	Q>*	2245609:2247079	-	-	toxin co-regulated pilus biosynthesis outer membrane protein C	47	97.87
6	1	940540	A	G	IG	-	-	-	-	-	-	-	69	100
5	1	1311503	A	G	IG	-	-	-	-	-	-	-	209	100
14	1	1060191	C	T	COD	nonsyn	CGA>TGA	R>*	1059383:1060580	+	-	SAM-dependent methyltransferase	64	98.44
40	1	2480553	G	A	COD	nonsyn	GAA>AAA	E>K	2478404:2481794	+	-	sensory box sensor histidine kinase/response regulator	168	100
32	1	1733200	G	A	COD	syn	AGC>AGT	S>S	1732458:1735530	-	-	membrane carboxypeptidase	76	98.68
13	1	752961	C	T	COD	syn	ATC>ATT	I>I	752625:754686	+	-	ferric vibriobactin receptor	67	98.51
41	1	974308	A	G	COD	nonsyn	AAG>AGG	K>R	973406:975419	+	-	DinG family ATP-dependent helicase YoaA	98	100
22	1	2390135	A	G	COD	nonsyn	TCT>CCT	S>P	2389697:2391644	-	-	soluble lytic murein transglycosylase	56	100
24	1	2798154	G	A	COD	nonsyn	TCG>TTG	S>L	2797771:2798764	-	-	hypothetical protein	38	100
48	1	2627096	G	A	COD	nonsyn	CAA>TAA	Q>*	2626454:2627375	-	-	glutaminase	84	96.43
47	1	1373198	T	C	COD	nonsyn	TTC>CTC	F>L	1372276:1373410	+	nspC	carboxynorspermidine decarboxylase	81	98.77
39	2	861947	T	C	COD	syn	AGT>AGC	S>S	861857:862238	+	-	hypothetical protein	65	100
16	2	952899	A	G	COD	nonsyn	CTC>CCC	L>P	950896:953257	-	-	ATP-dependent protease La-related protein	89	98.88
47	1	2733176	G	A	COD	nonsyn	CCA>TCA	P>S	2732819:2733269	-	rplI	50S ribosomal protein L9	74	98.65
16	1	2211158	A	G	COD	nonsyn	CTG>CCG	L>P	2211087:2212647	-	-	Aminobenzoyl-glutamate transport protein	146	100
40	1	846756	C	T	COD	nonsyn	GCC>GTC	A>V	846733:847261	+	-	acyl carrier protein phosphodiesterase	175	100
39	1	512818	C	T	COD	syn	ACC>ACT	T>T	511063:513349	+	-	DNA topoisomerase IV subunit A	33	100
16	1	2467438	G	A	COD	syn	GGC>GGT	G>G	2466810:2467998	-	-	Tyrosyl-tRNA synthetase	124	99.19
40	1	2319760	G	A	COD	nonsyn	CAC>TAC	H>Y	2318545:2320009	-	guaB	inosine 5'-monophosphate dehydrogenase	201	100
47	1	1174354	T	C	COD	nonsyn	TGT>CGT	C>R	1173978:1174440	+	-	hypothetical protein	83	100
30	1	1870604	A	G	COD	nonsyn	ACC>GCC	T>A	1870165:1870849	+	-	hypothetical protein	122	99.18
39	2	542465	T	C	COD	nonsyn	AAC>AGC	N>S	540876:542469	-	-	putative peptide ABC transporter ATP-binding protein	40	100
49	1	597609	A	G	COD	nonsyn	TAC>TGC	Y>C	596848:597805	+	-	homoserine kinase	90	98.89
22	1	876778	C	T	COD	nonsyn	CAA>TAA	Q>*	876486:879831	+	-	AraC family transcriptional regulator	54	100
5	1	2674027	G	A	COD	syn	ACC>ACT	T>T	2670708:2674467	-	-	MSHA biogenesis protein MshQ	249	100
7	1	1790010	C	T	COD	nonsyn	ATG>ATA	M>I	1789613:1790897	-	-	dicarboxylate transporter	85	98.82
7	2	208454	A	G	COD	nonsyn	GTA>GCA	V>A	208026:209022	-	-	D-lactate dehydrogenase	104	100
22	1	2543548	A	G	COD	syn	TCT>TCC	S>S	2543496:2543745	-	rpsP	30S ribosomal protein S16	47	95.74
7	2	79423	A	G	COD	nonsyn	GAC>GGC	D>G	78953:79775	+	pstS	phosphate ABC transporter substrate-binding protein	77	98.7
23	2	285353	A	G	COD	nonsyn	ACT>GCT	T>A	285133:287044	+	-	methyl-accepting chemotaxis protein	87	100
40	1	207449	G	A	COD	nonsyn	GAA>AAA	E>K	206131:207877	+	-	potassium/proton antiporter	157	100
13	1	839053	A	G	COD	syn	CAA>CAG	Q>Q	838495:839395	+	fliP	flagellar biosynthesis protein FliP	85	100
47	2	33837	T	C	COD	syn	GGT>GGC	G>G	32517:35064	+	-	chitinase	93	100
25	1	601460	A	G	COD	nonsyn	CAG>CGG	Q>R	601113:601794	+	-	uracil-DNA glycosylase	42	100
31	2	833703	G	A	COD	nonsyn	ACG>ATG	T>M	833578:834322	-	-	hypothetical protein	186	99.46
40	2	818186	G	A	COD	syn	CTG>CTA	L>L	817772:818924	+	-	inner membrane protein YjeH	137	100
38	1	283963	C	T	COD	nonsyn	GGC>GAC	G>D	282761:284081	-	-	DNA circulation protein	95	100
33	1	2342235	G	A	COD	syn	GCC>GCT	A>A	2341373:2342321	-	-	SecF	125	100
48	2	571944	A	G	COD	nonsyn	TTT>CTT	F>L	571632:572628	-	-	transcriptional regulator	97	98.97
47	1	1259424	A	G	COD	nonsyn	CAG>CGG	Q>R	1259053:1259758	+	-	DNA-binding transcriptional regulator TorR	67	100
6	1	717140	C	T	COD	syn	AAC>AAT	N>N	715508:718988	+	dnaE	DNA polymerase III subunit alpha	61	95.08
41	2	484280	C	T	COD	nonsyn	GAC>AAC	D>N	481697:484937	-	-	pyruvate:ferredoxin (flavodoxin) oxidoreductase	124	100
40	1	588680	A	G	COD	syn	GCA>GCG	A>A	587150:588890	+	-	sensory box/GGDEF family protein	174	98.85
40	1	2200169	G	A	COD	nonsyn	GAT>AAT	D>N	2199538:2200234	+	-	transcriptional regulator	238	99.58
41	1	2583403	T	C	COD	syn	GGA>GGG	G>G	2582877:2583690	-	-	putative beta-ketoadipate enol-lactone hydrolase	125	100
49	1	481101	A	G	COD	syn	TTG>CTG	L>L	479277:482028	-	-	hybrid sensory histidine kinase BarA	74	100
47	1	2365547	G	A	COD	nonsyn	GCG>GTG	A>V	2364774:2365743	-	-	putative phosphate ABC transporter periplasmic phosphate-binding protein	42	97.62
49	2	108293	A	G	COD	nonsyn	GTC>GCC	V>A	107778:109317	-	-	Rtn protein	59	100
8	1	2403520	G	A	COD	nonsyn	GCG>GTG	A>V	2402336:2404133	-	-	putative Cell volume regulation protein	109	98.17
31	1	442440	T	C	COD	nonsyn	ATG>GTG	M>V	442266:443670	-	-	3-isopropylmalate dehydratase large subunit	133	99.25
32	1	2370561	G	A	COD	syn	GAG>GAA	E>E	2370465:2370720	+	-	ferredoxin	73	98.63
41	1	519487	C	T	IG	-	-	-	-	-	-	-	100	98
49	1	1895209	A	G	COD	nonsyn	ACA>GCA	T>A	1894587:1895997	+	-	bifunctional indole-3-glycerol phosphate synthase/phosphoribosylanthranilate isomerase	95	98.95
23	1	1128974	T	C	COD	syn	GCT>GCC	A>A	1128626:1130006	+	cysS	cysteinyl-tRNA synthetase	67	98.51
32	1	2123122	A	G	COD	nonsyn	GAC>GGC	D>G	2123099:2123417	+	-	iojap-like protein	81	97.53
40	1	710373	T	C	COD	nonsyn	TTC>CTC	F>L	708197:710609	+	-	outer membrane protein assembly factor YaeT	207	100
48	1	612102	G	A	COD	nonsyn	GGC>GAC	G>D	611059:612280	+	-	phosphopentomutase	121	99.17
22	2	958476	G	A	COD	nonsyn	GCG>GTG	A>V	958198:958942	-	-	amino acid ABC transporter substrate-binding protein	82	100
25	1	576570	A	G	COD	nonsyn	TTT>CTT	F>L	574560:579024	-	gltB	glutamate synthase subunit alpha	43	100
38	1	2461701	G	A	COD	nonsyn	CCG>CTG	P>L	2459968:2461924	-	-	cell division protein FtsH	56	100
13	1	2975059	G	A	COD	nonsyn	GCG>GTG	A>V	2974868:2975258	-	-	F0F1 ATP synthase subunit I	80	96.25
49	2	270584	G	A	COD	nonsyn	CCT>TCT	P>S	269657:271058	-	-	alpha-amylase	94	100
6	1	2422341	T	C	COD	nonsyn	ATA>ATG	I>M	2420117:2422364	-	-	fused phosphoenolpyruvate-protein phosphotransferase PtsP/GAF domain protein	58	100
47	1	2535939	A	G	IG	-	-	-	-	-	-	-	97	100
6	2	678545	T	C	COD	nonsyn	CTG>CCG	L>P	677049:679227	+	-	membrane protein	43	100
33	2	152547	A	G	IG	-	-	-	-	-	-	-	105	100
25	1	1459974	T	C	COD	nonsyn	GTA>GCA	V>A	1458811:1460185	+	-	MotA/TolQ/ExbB proton channel family protein	25	96
33	1	2705566	A	G	IG	-	-	-	-	-	-	-	123	89.43
6	1	581792	C	T	COD	nonsyn	GGT>AGT	G>S	581021:585566	-	gltB-1	glutamate synthase, large subunit	84	100
6	1	218243	G	A	COD	syn	CCG>CCA	P>P	217862:218801	+	-	diguanylate cyclase	93	100
7	1	1204456	T	C	COD	syn	CGT>CGC	R>R	1203658:1204999	+	-	type I restriction enzyme, S subunit	81	98.77
30	1	23357	T	C	COD	nonsyn	GTG>GCG	V>A	22812:24336	+	-	magnesium chelatase family protein	134	98.51
7	2	107723	A	G	COD	syn	AGT>AGC	S>S	107407:107764	-	pspE	phage shock protein E	67	100
41	1	560477	C	T	COD	nonsyn	CCT>TCT	P>S	559399:562630	+	carB	carbamoyl phosphate synthase large subunit	124	99.19
6	1	1914620	C	T	IG	-	-	-	-	-	-	-	23	100
16	1	583480	A	G	COD	nonsyn	GTG>GCG	V>A	581021:585566	-	gltB-1	glutamate synthase, large subunit	140	99.29
49	2	575995	A	G	COD	syn	AAA>AAG	K>K	574267:576262	+	tktA-1_2	transketolase	59	100
25	1	1504691	T	C	COD	syn	GCA>GCG	A>A	1503439:1506079	-	-	mce-like protein	24	100
49	1	2090039	T	C	COD	nonsyn	TAC>TGC	Y>C	2089854:2091801	-	-	heat shock protein 90	63	100
31	1	2239914	A	G	COD	syn	TTA>CTA	L>L	2239302:2240133	-	-	TCP pilus virulence regulatory protein	181	100
14	1	2439187	G	A	COD	syn	GCC>GCT	A>A	2438853:2439261	-	-	DNA polymerase III subunit psi	43	100
41	1	1156071	A	G	COD	syn	AGT>AGC	S>S	1155743:1156184	-	-	PTS system fructose-specific transporter subunit IIA	157	98.73
25	1	712581	A	G	COD	nonsyn	AAG>AGG	K>R	712282:712735	+	fabZ	(3R)-hydroxymyristoyl-ACP dehydratase	34	100
6	1	2618873	G	A	COD	nonsyn	ACG>ATG	T>M	2618334:2619132	-	-	LuxR family transcriptional regulator	49	100
6	1	2283408	C	T	COD	nonsyn	GAT>AAT	D>N	2283030:2284560	-	citF	citrate lyase subunit alpha	59	100
23	1	951554	A	G	COD	syn	GCT>GCC	A>A	950413:951874	-	-	sodium-dependent transporter	56	98.21
16	1	1923050	T	C	IG	-	-	-	-	-	-	-	57	96.49
22	1	359656	A	G	COD	nonsyn	TAC>TGC	Y>C	359465:359819	+	rplR	50S ribosomal protein L18	67	100
14	1	1985498	G	A	COD	syn	ACC>ACT	T>T	1984687:1986025	-	-	response regulator	48	100
5	1	1651278	G	A	COD	syn	TCG>TCA	S>S	1650936:1653222	+	cheA-1	chemotaxis protein CheA	220	99.09
24	1	2912733	G	T	COD	nonsyn	GCT>GAT	A>D	2912665:2913028	-	-	hypothetical protein	14	100
49	2	769626	T	C	IG	-	-	-	-	-	-	-	70	100
40	1	652057	A	G	IG	-	-	-	-	-	-	-	183	99.45
49	1	271912	A	G	COD	nonsyn	GTG>GCG	V>A	271001:272456	-	-	dihydrolipoamide dehydrogenase	110	100
7	1	2185521	G	A	IG	-	-	-	-	-	-	-	88	98.86
6	2	298486	A	G	COD	nonsyn	CAC>CGC	H>R	298313:299444	+	-	glycine cleavage system T protein	41	100
8	1	2320	A	G	COD	nonsyn	AAG>AGG	K>R	1616:2717	+	-	DNA polymerase III subunit beta	101	100
16	1	2412342	G	A	IG	-	-	-	-	-	-	-	88	100
48	2	87936	C	T	IG	-	-	-	-	-	-	-	131	100
32	2	746429	A	G	COD	syn	TTG>CTG	L>L	745973:746990	-	-	UDP-glucose 4-epimerase	94	100
39	1	2814901	G	A	COD	syn	CCG>CCA	P>P	2814661:2816005	+	-	Biotin carboxylase	35	97.14
33	2	1027752	T	C	COD	syn	GGT>GGC	G>G	1027278:1027809	+	mtlR	mannitol repressor protein	99	100
8	2	925050	C	T	IG	-	-	-	-	-	-	-	79	100
33	2	438937	C	T	COD	nonsyn	GCG>GTG	A>V	438800:439070	+	-	antitoxin of toxin-antitoxin stability system	99	98.99
33	1	876245	T	C	COD	syn	AGT>AGC	S>S	875399:876284	+	znuA	zinc ABC transporter periplasmic zinc-binding protein	90	100
25	1	2068497	T	C	COD	syn	GTA>GTG	V>V	2068430:2069357	-	-	acetyl-CoA carboxylase subunit beta	37	97.3
39	1	2253884	A	G	COD	syn	GGT>GGC	G>G	2253757:2254252	-	tpx	lipid hydroperoxide peroxidase	52	100
33	1	2536846	T	C	COD	nonsyn	TAC>TGC	Y>C	2536547:2536976	-	rplM	50S ribosomal protein L13	103	100
14	1	695292	T	C	COD	nonsyn	TAC>CAC	Y>H	694502:695477	+	thiL	thiamine monophosphate kinase	48	100
22	1	495248	C	T	COD	nonsyn	GTC>ATC	V>I	494672:495935	-	-	pho4 family protein	70	100
7	1	1302732	C	T	COD	syn	GTG>GTA	V>V	1301843:1303427	-	-	peptide transport periplasmic protein SapA	114	96.49
48	1	1887886	G	A	COD	nonsyn	GCA>ACA	A>T	1886565:1888287	+	-	cysteine/glutathione ABC transporter membrane/ATP-binding protein	129	100
25	1	2285037	T	C	COD	nonsyn	AAC>AGC	N>S	2284570:2285446	-	citE	citrate lyase subunit beta	27	100
8	1	2225573	G	A	IG	-	-	-	-	-	-	-	75	100
31	1	705881	C	T	COD	nonsyn	GCG>GTG	A>V	705585:706794	+	-	1-deoxy-D-xylulose 5-phosphate reductoisomerase	166	98.19
38	2	629888	T	C	COD	nonsyn	GTG>GCG	V>A	627597:630087	+	-	NapA	96	97.92
41	2	429476	C	T	IG	-	-	-	-	-	-	-	90	98.89
38	1	2248854	T	C	IG	-	-	-	-	-	-	-	45	100
39	2	712727	T	C	COD	nonsyn	TTT>CTT	F>L	712498:713653	+	-	permease	50	100
5	1	571495	C	T	COD	syn	CCG>CCA	P>P	570759:571713	-	-	adenosylcobinamide-phosphate synthase	193	99.48
33	2	225213	G	A	COD	nonsyn	GGG>AGG	G>R	225074:226616	+	-	putative response regulator	126	100
25	2	403865	G	A	IG	-	-	-	-	-	-	-	14	100
24	2	43941	T	C	COD	syn	AAA>AAG	K>K	43559:44777	-	-	serine/threonine transporter SstT	18	100
38	2	824354	T	C	COD	nonsyn	TAC>TGC	Y>C	820212:830004	-	-	Ca2+-binding protein	98	100
49	1	2935412	G	A	IG	-	-	-	-	-	-	-	103	99.03
6	1	1814035	T	C	COD	nonsyn	CTA>CCA	L>P	1813982:1815128	+	nrdB	ribonucleotide-diphosphate reductase subunit beta	49	95.92
49	1	953159	T	C	COD	nonsyn	GTG>GCG	V>A	953106:953196	+	-	hypothetical protein	106	99.06
32	1	1131762	A	G	COD	syn	GTA>GTG	V>V	1131381:1132386	+	-	holliday junction DNA helicase RuvB	69	100
40	1	2489721	C	T	COD	nonsyn	GCC>GTC	A>V	2488639:2490364	+	-	glucosamine-link cellobiase	199	99.5
7	2	793595	T	C	COD	syn	CCT>CCC	P>P	793454:794801	+	-	magnesium transporter MgtE	66	98.48
41	1	1499139	A	G	COD	syn	GTA>GTG	V>V	1498962:1499439	+	-	hypothetical protein	96	98.96
8	2	665176	G	A	COD	nonsyn	TGG>TGA	W>*	664783:666163	+	-	MFS transporter, OPA family, sugar phosphate sensor protein UhpC	92	100
7	1	1711059	G	A	COD	nonsyn	CCA>TCA	P>S	1710414:1711863	-	-	membrane-associated phospholipid phosphatase	93	100
40	2	517404	A	G	COD	syn	GCA>GCG	A>A	516273:517812	+	pntA	NAD(P) transhydrogenase subunit alpha	125	98.4
31	2	193391	C	T	COD	syn	ATC>ATT	I>I	192323:194240	+	-	methyl-accepting chemotaxis protein	185	99.46
33	2	617077	A	G	COD	syn	TTA>TTG	L>L	615766:617134	+	dcuC	C4-dicarboxylate transporter DcuC	135	100
8	1	1858206	G	A	COD	syn	TCG>TCA	S>S	1857705:1858416	+	-	histidine utilization repressor	126	96.83
24	1	1228000	G	A	COD	nonsyn	ACC>ATC	T>I	1226735:1228364	-	pqiB	paraquat-inducible protein B	16	100
6	1	512753	A	G	COD	nonsyn	ACG>GCG	T>A	511063:513349	+	-	DNA topoisomerase IV subunit A	70	100
33	1	951029	A	G	COD	syn	GCT>GCC	A>A	950413:951874	-	-	sodium-dependent transporter	141	100
14	1	1896543	G	A	COD	nonsyn	TGT>TAT	C>Y	1896037:1897228	+	-	Tryptophan synthase subunit beta	47	97.87
24	1	2207941	G	A	COD	syn	CCC>CCT	P>P	2204286:2208180	-	-	phosphoribosylformylglycinamidine synthase	19	100
25	1	1782830	T	C	COD	nonsyn	AGT>GGT	S>G	1781633:1782965	-	-	phosphotransferase system cellobiose-specific component IIC	20	100
6	1	170166	A	G	COD	nonsyn	TTT>CTT	F>L	168855:170742	-	-	AsmA family protein	67	100
6	1	2931557	A	G	COD	nonsyn	CTA>CCA	L>P	2930991:2932548	-	-	peptide ABC transporter substrate-binding protein	62	96.77
33	2	505052	A	G	COD	syn	CCT>CCC	P>P	504217:506575	-	-	fatty acid cis/trans isomerase	73	100
38	1	1399186	T	C	IG	-	-	-	-	-	-	-	127	99.21
6	2	656408	G	A	COD	nonsyn	ACG>ATG	T>M	653871:657027	-	-	ClC family chloride transporter	50	94
