# Supplementary material for: Genome-Wide Biases in the Rate and Molecular Spectrum of Spontaneous Mutations in Vibrio cholerae and Vibrio fischeri
Source: Mol Biol Evol. 2016 Oct 15;34(1):93–109. doi: 10.1093/molbev/msw224 (PMC5854121; doi:10.1093/molbev/msw224)
Supplement: Supplementary Data [file msw224_suppl.zip › Supplementary_Dataset_2.xlsx]

## Sheet: V. fischeri WT
Lineage	Chromosome	Site	Size	SSR	CODvsIG	GeneName	Product	BWA	Novoalign	Pindel	Coverage	Consensus	Filtered_Coverage	Filtered_Consensus
2	1	605	-6tatcaa	-	COD	mioC	flavodoxin	Y	Y	Y	171	75.4386	61	98.36
25	1	59160	7	7cctgaaa	IG	-	-	N	N	Y	-	-
35	1	59160	-7cctgaaa	7cctgaaa	IG	-	-	Y	Y	Y	105	39.0476	42	100
47	1	59160	-14cctgaaacctgaaa	7cctgaaa	IG	-	-	Y	Y	Y	98	37.7551	37	100
43	1	136109	+7cctgaaa	4cctgaaa	IG	-	-	Y	Y	N	29	51.7241	16	93.75
51	2	172742	+6taaacc	-	COD	dbpA	ATP-dependent RNA helicase DbpA	Y	Y	Y	55	72.7273	41	97.56
33	1	191450	-1a	8a	COD	-	hypothetical protein	Y	Y	Y	130	88.4615
22	1	194849	-13ttgttggttcata	-	COD	-	glycosyltransferase	Y	Y	N	32	81.25
50	1	199796	-91	13ctaggtg	IG	-	-	N	N	Y	-	-
75	1	223411	-7cctgaaa	11cctgaaa	IG	-	-	Y	Y	N	128	52.3438	68	98.53
12	1	239847	-4tggt	3tggt	COD	yheS	ABC transporter ATP-binding protein	Y	Y	Y	139	80.5755
6	2	253528	-84	20taatgc	COD	-	hypothetical protein	N	N	Y	-	-
74	2	253528	-72	20taatgc	COD	-	hypothetical protein	N	N	Y	-	-
75	2	253528	-84	20taatgc	COD	-	hypothetical protein	N	N	Y	-	-
7	1	315152	+7ctagtcc	6ctagtcc	IG	-	-	Y	Y	Y	187	32.24	33	90.91
10	1	315152	28	6ctagtcc	IG	-	-	N	N	Y	-	-
12	1	315152	+7ctagtcc	6ctagtcc	IG	-	-	Y	Y	Y	132	37.8788	44	93.18
49	1	315152	+7ctagtcc	6ctagtcc	IG	-	-	Y	Y	Y	187	32.0856	67	89.55
51	1	338243	-6tggtca	5tggtca	COD	-	hypothetical protein	Y	Y	Y	84	69.0476	58	100
16	2	371664	+5tgttt	3tgttt	COD	-	MarR family transcriptional regulator	Y	Y	Y	42	73.8095	31	100
6	1	708189	7	7tagaccc	IG	-	-	N	N	Y	-	-
8	1	708189	+7tagaccc	7tagaccc	IG	-	-	Y	Y	N	74	31.0811	23	100
24	1	708189	-28	7tagaccc	IG	-	-	N	N	Y	-	-
35	2	775252	-19catacaaaaataacttaca	-	IG	-	-	Y	Y	N	38	31.5789	12	100
11	1	809808	7	8agaccct	IG	-	-	N	N	Y	-	-
29	1	809808	-7agaccct	8agaccct	IG	-	-	Y	Y	N	114	33.3333	26	100
33	1	809808	-7agaccct	8agaccct	IG	-	-	Y	Y	N	118	33.8983	34	100
39	1	809808	-7agaccct	8agaccct	IG	-	-	Y	Y	N	49	40.8163	15	100
52	1	809808	-7agaccct	8agaccct	IG	-	-	Y	Y	N	212	32.5472	44	100
74	1	852690	+7tccctag	6tccctag	IG	-	-	Y	Y	Y	56	66.0714	38	97.37
31	1	861969	-1a	6a	IG	-	-	Y	Y	Y	70	88.5714
2	1	916161	+6ttcctt	-	COD	-	hypothetical protein	Y	Y	Y	95	75.7895	73	98.63
23	2	1153666	+1t	-	COD	sypE	two-component response regulator, sigma factor PP2C-like phosphatase	Y	Y	Y	93	94.6237
9	1	1183570	-1t	7t	COD	-	CDP-4-dehydro-6-deoxy-D-glucose 3-dehydratase	Y	Y	Y	103	94.1748
39	1	1220943	+1c	-	COD	-	ABC transporter ATP-binding protein	Y	Y	N	31	93.5484
42	1	1221542	-1a	5a	COD	-	molecular chaperone DnaJ	Y	Y	N	39	97.4359
42	2	1236913	-21attgccccacatcacgacagc	-	COD	-	hypothetical protein	Y	Y	N	31	45.1613	16	93.75
23	1	1326674	-1g	9g	COD	-	hypothetical protein	Y	Y	Y	54	77.7778	48	89.58
45	1	1346198	-1587	-	COD	yqfB	hypothetical protein	N	N	Y	-	-
10	1	1435945	-1t	3att	IG	-	-	Y	Y	Y	72	95.8333
24	1	1657698	8	4attagtcg	COD	purC	phosphoribosylaminoimidazole-succinocarboxamide synthase	N	N	Y	-	-
46	1	1657698	+8attagtcg	4attagtcg	COD	purC	phosphoribosylaminoimidazole-succinocarboxamide synthase	Y	Y	N	53	45.283	26	92.3
35	1	1722254	-143	-	COD	-	hypothetical protein	N	N	Y	-	-
9	1	1747718	-1a	7a	IG	-	-	Y	Y	Y	122	92.623
15	1	1770241	+5gaaga	-	COD	-	acriflavin resistance plasma membrane protein	Y	Y	Y	69	78.2609	54	100
23	1	1861998	-134	-	COD	-	methyl-accepting chemotaxis protein	N	N	Y	-	-
70	1	1954931	-7aactaga	5aactaga	COD	-	hypothetical protein	Y	Y	N	46	54.3478	18	100
74	1	1959134	-34	-	COD	holB	DNA polymerase III, delta prime subunit	N	N	Y	-	-
75	1	1959134	-34	-	COD	holB	DNA polymerase III, delta prime subunit	N	N	Y	-	-
75	1	1960861	-34	-	IG	-	-	N	N	Y	-	-
26	1	2050828	-7aggtttc	5aggtttc	COD	yjdF	hypothetical protein	Y	Y	Y	77	67.5325	40	100
65	1	2050828	+7aggtttc	5aggtttc	COD	yjdF	hypothetical protein	Y	Y	Y	216	46.2963	102	100
11	1	2111964	+7tactgtg	-	COD	flgB	flagellar basal-body rod protein FlgB	Y	Y	Y	184	56.5217	73	100
10	1	2136721	-1t	-	COD	napA	nitrate reductase catalytic subunit	Y	Y	Y	145	95.1724
31	1	2521810	-56	13aggtttc	IG	-	-	N	N	Y	-	-
46	1	2521810	-63	13aggtttc	IG	-	-	N	N	Y	-	-
48	1	2521810	-63	13aggtttc	IG	-	-	N	N	Y	-	-
13	1	2591709	+8atggctgt	-	COD	argC	N-acetyl-gamma-glutamyl-phosphate reductase	Y	Y	Y	195	68.7179	27	92.59
43	1	2613279	+1c	-	COD	mutL	DNA mismatch repair protein	Y	Y	N	16	93.75
9	1	2686546	-1a	8a	IG	-	-	Y	Y	Y	312	91.0256

## Sheet: V. cholerae WT
Lineage	Chromosome	Site	Size	SSR	CODvsIG	GeneName	Product	BWA	Novoalign	Pindel	Coverage	Consensus	Filtered_Coverage	Filtered_Consensus
71	2	96639	+1a	7a	IG	-	-	Y	Y	Y	115	87.8261
63	2	98599	-1a	5a	COD	-	permease	Y	Y	Y	63	88.8889
25	1	368129	-10ctctttcaga	3tc	COD	-	drug/metabolite exporter family protein	Y	Y	N	28	96.4286
26	1	368129	-10ctctttcaga	3tc	COD	-	drug/metabolite exporter family protein	Y	Y	Y	96	82.2917
9	2	397574	-536	-	IG	-	-	N	N	Y	-	-
48	1	494437	-3gta	-	COD	-	SH3 domain-containing protein	Y	Y	Y	76	92.1053
4	1	549129	-1a	-	COD	-	cell division protein FtsQ	Y	Y	Y	79	96.2025
47	1	567679	+1c	-	COD	-	putative Inner membrane protein	Y	Y	Y	124	87.0968
51	2	682629	-12catggagatcca	-	COD	hmgA	3-hydroxy-3-methylglutaryl CoA reductase	Y	Y	Y	119	78.1513	94	100
49	1	704661	+4attg	-	COD	uppS	UDP diphosphate synthase	Y	Y	Y	65	78.4615	52	98.08
41	1	1061867	-1t	7t	IG	-	-	Y	Y	N	33	87.8788
53	1	1284926	16	-	IG	-	-	N	N	Y	-	-
49	1	1317831	-1g	-	COD	-	putative Inner membrane protein	Y	Y	Y	58	100
51	1	1338710	9	7tctggatta	COD	-	microbial collagenase secreted	N	N	Y	-	-
65	1	1423634	-1a	-	COD	-	superoxide dismutase	Y	Y	Y	63	93.6508
70	1	1482032	-40	-	COD	-	sigma-54 dependent response regulator	N	N	Y	-	-
39	1	1553791	-21tgtgcatcagattccgcttgt	-	COD	rtxA	RTX toxin RtxA	Y	Y	Y	120	57.5	70	100
53	1	1554746	-12064	-	COD	rtxA	RTX toxin RtxA	N	N	Y	-	-
7	1	1757305	-1a	7a	IG	-	-	Y	Y	Y	71	87.3239
58	1	2027550	-4gttt	-	COD	-	long-chain fatty acid transport protein	Y	Y	Y	204	90.6863
23	1	2097764	-13cctttatggatat	-	COD	-	thioredoxin domain-containing protein	Y	Y	Y	89	74.1573	69	100
75	1	2825216	-3tga	3tga	COD	-	TonB system receptor	Y	Y	Y	100	93

## Sheet: V. fischeri mut
Lineage	Chromosome	Site	Size	SSR	CODvsIG	GeneName	Product	BWA	Novoalign	Pindel	Coverage	Consensus
1	P	619	-1a	9a	IG	-	-	Y	Y	Y	277	96.7509
45	2	974	-1t	3aat	IG	-	-	Y	Y	Y	71	90.1408
36	2	974	-1t	3aat	IG	-	-	Y	Y	Y	74	94.5946
21	P	7445	-16	9tgtatagt	IG	-	-	N	N	Y	-	-
2	P	8391	-192	28tgtatagc	COD	-	hypothetical protein	N	N	Y	-	-
12	P	8391	-160	28tgtatagc	COD	-	hypothetical protein	N	N	Y	-	-
43	P	8391	-176	28tgtatagc	COD	-	hypothetical protein	N	N	Y	-	-
27	2	9776	-1a	7a	IG	-	-	Y	Y	Y	53	96.2264
19	2	13218	-1t	7t	COD	-	hypothetical protein	Y	Y	Y	124	92.7419
11	P	14219	+1t	7t	IG	-	-	Y	Y	Y	262	91.9847
28	P	20300	+1g	4g	COD	-	hypothetical protein	Y	Y	Y	280	90
29	1	59160	-7cctgaaa	7cctgaaa	IG	-	-	Y	Y	Y	62	75.8065
26	2	72810	-1a	7a	COD	-	hypothetical protein	Y	Y	Y	67	100
28	2	76929	-10taatgccact	-	COD	-	di-/tripeptide transporter	Y	Y	Y	243	92.5926
4	1	83470	-1t	8t	IG	-	-	Y	Y	Y	59	98.3051
26	2	95152	-1t	8t	COD	-	outer membrane protein RomA	Y	Y	Y	117	97.4359
28	1	95416	+1t	5t	COD	asnC	DNA-binding transcriptional regulator AsnC	Y	Y	Y	210	93.8095
2	2	96382	+1a	8a	COD	-	transcriptional regulator	Y	Y	Y	122	94.2623
37	2	110248	+1t	7t	COD	ydjX	hypothetical protein	Y	Y	Y	92	94.5652
28	1	110265	-1t	8t	COD	-	diguanylate cyclase	Y	Y	Y	217	93.0876
37	1	132671	+1c	7c	IG	-	-	Y	Y	Y	258	83.7209
28	1	142296	1	6c	COD	htrB2	lipid A biosynthesis lauroyl acyltransferase	N	N	Y	-	-
26	2	143941	+1a	7a	COD	-	hypothetical protein	Y	Y	Y	154	87.6623
27	2	160750	+1a	7a	COD	gbpA	N-acetylglucosamine-binding protein A	Y	Y	Y	79	91.1392
43	2	161799	+1a	5a	COD	gbpA	N-acetylglucosamine-binding protein A	Y	Y	Y	192	95.8333
34	2	164480	+1a	8a	IG	-	-	Y	Y	Y	118	88.9831
27	2	179124	+1g	6g	COD	fhuB	iron-hydroxamate transporter permease subunit	Y	Y	Y	99	87.8788
34	1	186922	-1t	9t	COD	rfbC	dTDP-4-deoxyrhamnose-3,5-epimerase	Y	Y	Y	133	92.4812
26	1	186922	-1t	9t	COD	rfbC	dTDP-4-deoxyrhamnose-3,5-epimerase	Y	Y	Y	96	91.6667
4	1	192471	+1t	8t	COD	-	hypothetical protein	Y	Y	N	28	82.1429
43	1	210131	-2ta	6ta	COD	-	hypothetical protein	Y	Y	Y	171	69.5906
29	1	214903	-1a	10a	COD	wbjE	group 1 glycosyl transferase	Y	Y	N	104	92.3077
4	1	214903	-1a	10a	COD	wbjE	group 1 glycosyl transferase	Y	Y	N	108	94.4444
28	1	214903	-1a	10a	COD	wbjE	group 1 glycosyl transferase	Y	Y	N	294	93.5374
34	1	214903	-1a	10a	COD	wbjE	group 1 glycosyl transferase	Y	Y	N	157	96.8153
1	1	214903	-1a	10a	COD	wbjE	group 1 glycosyl transferase	Y	Y	N	203	94.5813
45	1	214903	-1a	10a	COD	wbjE	group 1 glycosyl transferase	Y	Y	N	260	96.9231
44	1	215753	+1a	7a	COD	wbjE	group 1 glycosyl transferase	Y	Y	Y	191	94.7644
19	1	218115	-1a	7a	COD	-	UDP-D-quinovosamine 4-dehydrogenase	Y	Y	Y	144	92.3611
34	1	229429	-1a	9a	IG	-	-	Y	Y	Y	91	91.2088
35	1	231357	+1g	6g	IG	-	-	Y	Y	Y	132	79.5455
21	1	243907	+1t	7t	IG	-	-	Y	Y	Y	152	90.1316
43	2	251166	+1a	5a	COD	tadE2	TadE-like protein	Y	Y	Y	160	98.125
19	2	274883	-1t	9t	COD	-	SUA5 protein	Y	Y	Y	128	96.0938
27	2	286348	-1g	8g	IG	-	-	Y	Y	Y	108	95.3704
34	2	286348	+1g	8g	IG	-	-	Y	Y	Y	134	88.806
4	2	286348	+1g	8g	IG	-	-	Y	Y	Y	75	89.3333
44	2	286348	-1g	8g	IG	-	-	Y	Y	Y	201	97.5124
1	1	287064	-3aga	3aga	COD	obgE	GTPase ObgE	Y	Y	Y	150	94
26	1	287425	-1t	8t	IG	-	-	Y	Y	Y	94	92.5532
2	2	289448	+1t	7t	COD	-	MerR family transcriptional regulator	Y	Y	Y	121	95.0413
1	1	304432	-1a	8a	COD	-	acriflavin resistance periplasmic protein	Y	Y	Y	104	90.3846
43	2	304795	-1t	7t	COD	-	acyl-CoA desaturase	Y	Y	Y	207	94.686
29	2	309715	-1t	8t	IG	-	-	Y	Y	Y	39	89.7436
26	2	310558	-1a	5a	COD	-	hypothetical protein	Y	Y	Y	96	93.75
44	1	323570	-1a	8a	IG	-	-	Y	Y	Y	132	93.9394
28	2	324943	-1a	8a	COD	modC	molybdate transporter ATP-binding protein	Y	Y	Y	241	97.0954
29	1	338970	+1c	5c	IG	-	-	Y	Y	Y	95	91.5789
34	2	345449	+1a	4a	COD	pspF	DNA-binding transcriptional activator	Y	Y	Y	136	92.6471
12	1	346425	-1a	9a	IG	-	-	Y	Y	Y	67	86.5672
4	1	346425	-1a	9a	IG	-	-	Y	Y	Y	70	90
36	1	346425	-1a	9a	IG	-	-	Y	Y	Y	102	90.1961
29	2	353240	+1g	7g	COD	-	hydroxymethylpyrimidine-binding protein	Y	Y	Y	42	83.3333
19	2	358093	-1a	8a	COD	-	thiol:disulfide interchange protein DsbD	Y	Y	Y	76	96.0526
26	1	368130	-1a	7a	COD	-	Lipid A core -- O-antigen ligase Wzy-like protein	Y	Y	Y	94	91.4894
21	1	372592	+1a	7a	COD	-	hypothetical protein	Y	Y	Y	177	92.6554
28	1	376966	-1t	3t	COD	-	hypothetical protein	Y	Y	Y	209	88.0383
35	1	376969	-2	9c	COD	-	hypothetical protein	N	N	Y	-	-
18	1	379036	+1a	5a	COD	-	chain length regulator, exopolysaccharide biosynthesis protein	Y	Y	Y	122	95.082
26	1	385051	+1a	6a	IG	-	-	Y	Y	Y	92	100
45	1	390666	+2gg	6g	COD	mshL	MSHA biogenesis protein MshL	Y	Y	Y	129	90.6977
36	2	394325	+1t	7t	IG	-	-	Y	Y	Y	98	94.898
45	2	394325	+1t	7t	IG	-	-	Y	Y	Y	72	93.0556
28	1	401499	-1g	5g	COD	mshQ	MshQ protein	Y	Y	Y	207	90.8213
45	1	413784	+1t	6t	IG	-	-	Y	Y	Y	102	91.1765
28	2	429871	+1a	7a	IG	-	-	Y	Y	Y	85	94.1176
11	2	434036	-2tg	5tg	IG	-	-	Y	Y	Y	57	91.2281
36	1	435185	-1a	8a	COD	pyrL	pyr operon leader peptide	Y	Y	Y	134	97.7612
36	1	437081	+1c	7c	COD	sagP	arginine deiminase	Y	Y	Y	173	89.0173
44	1	438359	+1t	7t	IG	-	-	Y	Y	Y	173	94.2197
29	2	440645	+1a	5a	COD	-	methyl-accepting chemotaxis protein	Y	Y	Y	51	96.0784
35	2	440914	+1t	7t	COD	-	methyl-accepting chemotaxis protein	Y	Y	Y	124	89.5161
21	1	447281	+1a	6a	IG	-	-	Y	Y	Y	124	90.3226
29	2	457953	+1c	4c	IG	-	-	Y	Y	Y	41	90.2439
43	2	463541	-1g	6g	COD	-	hypothetical protein	Y	Y	Y	130	95.3846
26	2	463541	+1g	6g	COD	-	hypothetical protein	Y	Y	Y	92	86.9565
18	1	484042	-1t	8t	IG	-	-	Y	Y	Y	105	91.4286
34	2	497627	-1t	9t	IG	-	-	Y	Y	Y	106	93.3962
29	2	497627	-1t	9t	IG	-	-	Y	Y	Y	35	97.1429
36	2	516996	-1t	6t	IG	-	-	Y	Y	Y	88	81.8182
36	1	519215	+1t	7t	IG	-	-	Y	Y	Y	157	93.6306
45	1	519215	+1t	7t	IG	-	-	Y	Y	Y	101	95.0495
35	1	523968	-1g	6g	IG	-	-	Y	Y	Y	104	95.1923
44	2	538107	-1g	7g	COD	-	permease	Y	Y	Y	148	89.8649
19	2	538107	+1g	7g	COD	-	permease	Y	Y	Y	58	91.3793
34	1	556954	+1a	7a	COD	tadG1	TadG-like protein	Y	Y	Y	112	86.6071
45	2	560021	-1a	6a	COD	-	ribosomal large subunit pseudouridine synthase A	Y	Y	Y	107	93.4579
36	2	560021	-1a	6a	COD	-	ribosomal large subunit pseudouridine synthase A	Y	Y	Y	108	96.2963
21	2	571527	+1a	6a	COD	dgsA	DNA-binding transcriptional repressor	Y	Y	Y	163	94.4785
29	2	573293	+1a	7a	IG	-	-	Y	Y	Y	36	91.6667
27	2	589918	+1t	7t	COD	-	hypothetical protein	Y	Y	Y	61	93.4426
36	2	591203	-1a	8a	COD	yagK	prophage protein	Y	Y	Y	95	97.8947
1	1	591212	+1a	6a	COD	-	M16 family peptidase	Y	Y	Y	123	91.8699
35	2	601590	+1a	6a	COD	-	methyl-accepting chemotaxis protein	Y	Y	Y	127	87.4016
26	1	627017	+10aagctaattg	3a	COD	-	chromate transport protein	Y	Y	Y	73	71.2329
26	1	645470	-1	11g	COD	mltA	murein transglycosylase A	N	N	Y	-	-
36	1	645470	-1	11g	COD	mltA	murein transglycosylase A	N	N	Y	-	-
35	1	645470	-1	11g	COD	mltA	murein transglycosylase A	N	N	Y	-	-
1	1	645470	-3	11g	COD	mltA	murein transglycosylase A	N	N	Y	-	-
37	1	645470	-1	11g	COD	mltA	murein transglycosylase A	N	N	Y	-	-
34	1	645470	-1	11g	COD	mltA	murein transglycosylase A	N	N	Y	-	-
27	1	645470	-3	11g	COD	mltA	murein transglycosylase A	N	N	Y	-	-
29	1	646304	-1a	6a	IG	-	-	Y	Y	Y	64	79.6875
29	2	647065	-1a	8a	COD	-	hypothetical protein	Y	Y	N	29	79.3103
11	2	647065	-1a	8a	COD	-	hypothetical protein	Y	Y	Y	75	94.6667
12	1	648990	-1a	8a	IG	-	-	Y	Y	Y	67	94.0299
11	1	648990	-1a	8a	IG	-	-	Y	Y	Y	106	89.6226
12	1	651820	+1a	8a	IG	-	-	Y	Y	Y	74	93.2432
21	2	658600	-1a	9a	IG	-	-	Y	Y	N	129	96.124
2	2	658600	-1a	9a	IG	-	-	Y	Y	N	83	69.8795
4	2	658997	+1a	7a	IG	-	-	Y	Y	N	72	73.6111
12	2	659158	-1a	9a	IG	-	-	Y	Y	N	37	72.973
36	2	659158	-1a	9a	IG	-	-	Y	Y	N	126	69.0476
21	2	659158	-1a	9a	IG	-	-	Y	Y	N	127	93.7008
45	2	659158	-1a	9a	IG	-	-	Y	Y	N	79	68.3544
2	2	663623	-1t	9t	COD	rstA	RstA2 protein	Y	Y	Y	55	90.9091
26	2	664873	+1a	8a	COD	rstR	transcriptional repressor rstR	Y	Y	Y	49	95.9184
11	1	680024	+1g	6g	COD	pepB	aminopeptidase	Y	Y	Y	103	88.3495
18	2	682475	-1t	6t	COD	-	hypothetical protein	Y	Y	Y	56	96.4286
43	2	698254	-1t	8t	IG	-	-	Y	Y	Y	91	94.5055
28	2	699801	+1t	8t	IG	-	-	Y	Y	Y	193	88.601
27	1	708189	+7tagaccc	7tagaccc	IG	-	-	Y	Y	N	37	45.9459
18	1	712977	+1a	8a	IG	-	-	Y	Y	Y	91	91.2088
28	1	713017	-1a	9a	IG	-	-	Y	Y	Y	209	98.5646
26	1	720800	-1c	7c	COD	chiA	endochitinase	Y	Y	Y	158	91.7722
36	1	720800	+1c	7c	COD	chiA	endochitinase	Y	Y	Y	222	87.8378
4	1	720800	+2cc	7c	COD	chiA	endochitinase	Y	Y	Y	91	86.8132
26	2	725833	+1t	7t	COD	-	hypothetical protein	Y	Y	Y	82	95.122
29	1	728831	-1g	3g	COD	nagA2	N-acetylglucosamine-6-phosphate deacetylase	Y	Y	Y	60	98.3333
44	2	731471	+1a	7a	IG	-	-	Y	Y	Y	146	96.5753
45	2	745942	+1c	8c	IG	-	-	Y	Y	Y	95	91.5789
34	2	745942	-1c	8c	IG	-	-	Y	Y	Y	128	90.625
18	2	745942	+2cc	8c	IG	-	-	Y	Y	Y	67	77.6119
27	2	745942	-1c	8c	IG	-	-	Y	Y	Y	98	95.9184
29	2	745942	+1c	8c	IG	-	-	Y	Y	Y	46	91.3043
35	2	745942	-1c	8c	IG	-	-	Y	Y	Y	101	94.0594
45	1	754263	-1a	5a	COD	-	oligopeptide-binding protein OppA	Y	Y	Y	69	91.3043
4	2	754314	+6agcaac	4agcaac	COD	-	transporter	Y	Y	Y	54	68.5185
44	2	757906	+1g	6g	IG	-	-	Y	Y	Y	172	86.0465
18	1	760858	-1t	7t	COD	acfD	accessory colonization factor AcfD-like protein	Y	Y	Y	103	94.1748
29	2	776123	-1t	7t	IG	-	-	Y	Y	N	23	86.9565
1	2	776123	+1t	7t	IG	-	-	Y	Y	Y	68	98.5294
11	1	781049	+1a	7a	IG	-	-	Y	Y	Y	76	94.7368
37	1	786099	+1a	6a	IG	-	-	Y	Y	Y	89	97.7528
28	1	799261	+1g	6g	COD	dinB	DNA polymerase IV	Y	Y	Y	214	93.9252
19	1	809808	-7agaccct	8agaccct	IG	-	-	Y	Y	Y	58	51.7241
43	2	811106	-1t	6t	COD	-	hypothetical protein	Y	Y	Y	104	93.2692
45	2	815615	+1t	7t	COD	-	hypothetical protein	Y	Y	Y	53	98.1132
35	2	815615	-1t	7t	COD	-	hypothetical protein	Y	Y	Y	87	97.7011
44	1	840996	+1a	8a	COD	ychA	transcriptional regulator	Y	Y	Y	154	96.1039
28	2	886353	+1t	7t	COD	-	chloramphenicol acetyltransferase	Y	Y	Y	202	95.0495
35	1	891630	-1g	6g	COD	-	hypothetical protein	Y	Y	Y	124	95.9677
1	2	897734	+1c	5c	IG	-	-	Y	Y	Y	78	91.0256
18	1	921170	+7agttcct	11agttcct	IG	-	-	Y	Y	N	66	33.3333
34	2	937335	-1a	7a	COD	-	AraC family transcriptional regulator	Y	Y	Y	137	89.781
1	1	941675	-2ag	5ag	COD	-	transporter	Y	Y	Y	75	92
12	2	950095	+1a	7a	COD	-	3-hydroxy-3-methylglutaryl-CoA reductase	Y	Y	Y	50	94
18	1	957688	-1t	8t	IG	-	-	Y	Y	Y	88	97.7273
26	2	959178	+1c	4c	COD	yghU	glutathione S-transferase YghU	Y	Y	Y	93	90.3226
19	1	971592	-1a	8a	COD	-	ABC transporter permease	Y	Y	Y	87	96.5517
26	2	975334	-1a	9a	IG	-	-	Y	Y	Y	65	89.2308
45	2	975334	-1a	9a	IG	-	-	Y	Y	Y	87	94.2529
43	2	975334	-1a	9a	IG	-	-	Y	Y	Y	95	91.5789
18	1	975923	-1a	8a	IG	-	-	Y	Y	Y	53	90.566
37	1	975923	+1a	8a	IG	-	-	Y	Y	Y	45	84.4444
28	2	979502	-1a	3taa	COD	tcpF	toxin coregulated pilus biosynthesis protein TcpF	Y	Y	Y	114	92.1053
26	2	979502	-1a	3taa	COD	tcpF	toxin coregulated pilus biosynthesis protein TcpF	Y	Y	Y	81	93.8272
34	2	979502	-1a	3taa	COD	tcpF	toxin coregulated pilus biosynthesis protein TcpF	Y	Y	Y	112	94.6429
21	2	979502	-1a	3taa	COD	tcpF	toxin coregulated pilus biosynthesis protein TcpF	Y	Y	Y	101	98.0198
43	2	979502	-1a	3taa	COD	tcpF	toxin coregulated pilus biosynthesis protein TcpF	Y	Y	Y	135	92.5926
12	2	979689	-1t	8t	COD	tcpE	toxin coregulated pilus biosynthesis protein TcpE	Y	Y	Y	67	95.5224
11	2	979689	-1t	8t	COD	tcpE	toxin coregulated pilus biosynthesis protein TcpE	Y	Y	Y	63	98.4127
4	2	987785	-1a	9a	IG	-	-	Y	Y	Y	110	86.3636
12	2	989289	+1c	8c	COD	-	chromosome partitioning protein ParA	Y	Y	Y	53	66.0377
37	2	991517	-1t	7t	IG	-	-	Y	Y	Y	106	85.8491
35	2	991549	-1a	9a	IG	-	-	Y	Y	Y	87	95.4023
4	2	991549	-1a	9a	IG	-	-	Y	Y	Y	53	92.4528
18	2	1001376	+1a	7a	COD	bcsA	cellulose synthase catalytic subunit	Y	Y	Y	62	93.5484
11	2	1006105	+1t	6t	COD	bcsG	hypothetical protein	Y	Y	Y	101	97.0297
12	1	1008598	+1a	6a	IG	-	-	Y	Y	Y	44	100
34	1	1009242	+1a	6a	IG	-	-	Y	Y	Y	122	96.7213
2	2	1013433	+1g	5g	COD	-	surface protein	Y	Y	Y	119	87.395
27	1	1014932	+1a	7a	COD	adhE	bifunctional acetaldehyde-CoA dehydrogenase/iron-dependent alcohol dehydrogenase/pyruvate-formate lyase deactivase	Y	Y	Y	87	97.7011
35	1	1019393	+1a	7a	IG	-	-	Y	Y	Y	109	98.1651
35	2	1022130	-1a	8a	COD	-	MoxR protein	Y	Y	Y	107	96.2617
34	1	1030459	-1a	9a	IG	-	-	Y	Y	Y	148	94.5946
34	1	1033516	-1a	8a	COD	luxO	autoinducer repressor protein LuxO	Y	Y	Y	100	98
28	1	1034664	-1c	5c	COD	luxO	autoinducer repressor protein LuxO	Y	Y	Y	200	97
11	2	1037322	-1t	7t	COD	-	hypothetical protein	Y	Y	Y	155	97.4194
19	1	1037735	+1a	7a	COD	moaC	molybdenum cofactor biosynthesis protein MoaC	Y	Y	Y	78	94.8718
28	2	1040510	+1t	6t	COD	vmrA	multidrug efflux pump VmrA	Y	Y	Y	206	91.7476
4	2	1042893	+1t	7t	COD	fre	FMN reductase	Y	Y	Y	94	97.8723
37	1	1046643	-1g	8g	COD	ruvC	Holliday junction resolvase	Y	Y	Y	62	85.4839
19	2	1047705	-1t	6t	COD	luxC	acyl-CoA reductase	Y	Y	Y	73	95.8904
28	2	1049343	+1t	7t	COD	luxI	3-oxo-C6-HSL autoinducer synthesis protein LuxI	Y	Y	Y	258	91.4729
37	2	1049537	-1a	6a	IG	-	-	Y	Y	Y	107	96.2617
28	2	1049862	-1a	9a	COD	luxR	LuxR family transcriptional regulator	Y	Y	Y	265	96.2264
28	1	1052202	+1t	9t	IG	-	-	Y	Y	Y	105	92.381
19	1	1057562	+1a	7a	COD	ybgF	hypothetical protein	Y	Y	Y	67	88.0597
37	2	1087811	-1t	5t	COD	-	L-serine ammonia-lyase	Y	Y	Y	74	45.9459
11	2	1093858	+1c	7c	COD	fecD	KpLE2 phage-like element; iron-dicitrate transporter subunit	Y	Y	Y	111	90.991
11	1	1118437	-1t	8t	IG	-	-	Y	Y	Y	89	94.382
45	2	1131247	+1g	5g	COD	yidJ	sulfatase/phosphatase	Y	Y	Y	108	88.8889
44	1	1143625	-1t	8t	COD	ainS	C8-HSL autoinducer synthesis protein AinS	Y	Y	Y	220	95.4545
35	2	1144683	+1a	7a	COD	-	two component sensory histidine kinase	Y	Y	Y	135	92.5926
43	2	1160181	+1a	8a	COD	sypI	glycosyl transferases group 1	Y	Y	Y	233	93.133
37	2	1188343	+1g	7g	IG	-	-	Y	Y	Y	177	86.4407
44	2	1188343	-1g	7g	IG	-	-	Y	Y	Y	339	89.0855
19	2	1188343	+1g	7g	IG	-	-	Y	Y	Y	168	86.9048
28	1	1191401	+1a	7a	COD	-	hypothetical protein	Y	Y	Y	200	86.5
45	2	1196522	-1a	7a	COD	-	hypothetical protein	Y	Y	Y	167	99.4012
43	1	1202123	+2gg	5g	COD	-	transporter	Y	Y	Y	127	88.9764
1	2	1214082	+1c	6c	COD	-	heptosyltransferase	Y	Y	Y	109	92.6606
26	1	1216624	+1t	6t	COD	-	hypothetical protein	Y	Y	Y	76	92.1053
44	2	1223691	-1t	8t	IG	-	-	Y	Y	Y	55	85.4545
43	1	1229478	-1t	8t	IG	-	-	Y	Y	Y	100	87
4	2	1236097	+1c	7c	COD	-	hypothetical protein	Y	Y	Y	62	80.6452
2	2	1236097	+1c	7c	COD	-	hypothetical protein	Y	Y	Y	105	82.8571
4	1	1244702	-1g	7g	IG	-	-	Y	Y	Y	84	97.619
1	1	1276445	-1a	6a	COD	yaaH	inner membrane protein associated with acetate transport	Y	Y	Y	91	94.5055
12	2	1278489	-1t	9t	COD	-	hypothetical protein	Y	Y	Y	99	96.9697
45	2	1278489	-1t	9t	COD	-	hypothetical protein	Y	Y	Y	125	98.4
36	2	1278489	-1t	9t	COD	-	hypothetical protein	Y	Y	Y	135	97.7778
37	2	1278489	-1t	9t	COD	-	hypothetical protein	Y	Y	Y	128	96.0938
11	1	1282856	-1t	6t	COD	ycbB	carboxypeptidase	Y	Y	Y	74	97.2973
28	1	1286732	+1a	7a	IG	-	-	Y	Y	Y	158	86.0759
45	2	1290222	-1a	4a	COD	ycjZ	LysR family transcriptional regulator	Y	Y	Y	193	97.4093
36	1	1292337	+1g	6g	COD	-	export ABC transporter permease	Y	Y	Y	107	92.5234
45	1	1292337	+1g	6g	COD	-	export ABC transporter permease	Y	Y	Y	69	89.8551
37	1	1292579	-1g	8g	COD	macB	macrolide ABC transporter ATP-binding/membrane protein	Y	Y	Y	59	96.6102
35	1	1292579	+1g	8g	COD	macB	macrolide ABC transporter ATP-binding/membrane protein	Y	Y	Y	83	84.3373
19	1	1294205	-1t	8t	COD	-	hypothetical protein	Y	Y	Y	108	94.4444
29	2	1294957	-1c	4c	COD	acrA	multidrug efflux system	Y	Y	Y	89	96.6292
27	2	1301406	-1a	7a	IG	-	-	Y	Y	Y	102	97.0588
36	1	1305056	-1a	7a	IG	-	-	Y	Y	Y	85	96.4706
18	2	1306482	-1t	-	COD	rtxA2	RTX repeat-containing calcium-binding cytotoxin RtxA2	Y	Y	Y	157	96.8153
44	1	1324642	+1g	5g	COD	-	thiol oxidoreductase	Y	Y	Y	178	88.764
21	1	1326674	-1g	9g	COD	-	hypothetical protein	Y	Y	Y	152	93.4211
27	1	1326674	+2gg	9g	COD	-	hypothetical protein	Y	Y	Y	55	85.4545
19	1	1326674	+1g	9g	COD	-	hypothetical protein	Y	Y	Y	82	75.6098
35	2	1326988	-1a	8a	COD	ypfI	hydrolase	Y	Y	Y	135	93.3333
28	1	1334559	-1t	9t	COD	-	diguanylate cyclase	Y	Y	Y	150	86.6667
26	1	1334559	-1t	9t	COD	-	diguanylate cyclase	Y	Y	Y	81	93.8272
1	1	1334559	-1t	9t	COD	-	diguanylate cyclase	Y	Y	Y	54	85.1852
18	1	1334559	-1t	9t	COD	-	diguanylate cyclase	Y	Y	Y	51	86.2745
11	1	1386282	-1t	9t	COD	-	diguanylate cyclase	Y	Y	Y	115	98.2609
29	1	1386282	-1t	9t	COD	-	diguanylate cyclase	Y	Y	Y	58	93.1034
28	1	1390691	-1t	7t	COD	-	C4-dicarboxylate anaerobic carrier	Y	Y	Y	120	95.8333
27	1	1397538	-1t	8t	COD	-	transcriptional repressor	Y	Y	Y	83	97.5904
44	1	1397538	-1t	8t	COD	-	transcriptional repressor	Y	Y	Y	199	96.4824
37	1	1399604	-1t	8t	COD	-	hypothetical protein	Y	Y	Y	48	87.5
18	1	1399604	-1t	8t	COD	-	hypothetical protein	Y	Y	Y	87	89.6552
18	1	1406838	-1a	4a	COD	-	hypothetical protein	Y	Y	Y	76	93.4211
27	1	1473357	-1a	4a	COD	-	hypothetical protein	Y	Y	Y	70	95.7143
11	1	1492479	+1c	5c	COD	-	subtilisin-like serine protease	Y	Y	Y	122	93.4426
29	1	1492707	+1a	6a	COD	-	subtilisin-like serine protease	Y	Y	Y	38	97.3684
19	1	1499473	-1a	8a	COD	-	hypothetical protein	Y	Y	Y	60	100
2	1	1510205	+1t	7t	IG	-	-	Y	Y	Y	54	88.8889
21	1	1514858	+1t	6t	IG	-	-	Y	Y	Y	94	75.5319
4	1	1530310	-1a	8a	IG	-	-	Y	Y	Y	72	100
36	1	1563719	+1t	7t	COD	yniA	phosphotransferase/kinase	Y	Y	Y	77	93.5065
18	1	1614267	+1t	6t	IG	-	-	Y	Y	Y	80	92.5
29	1	1648248	-1t	7t	IG	-	-	Y	Y	Y	29	93.1034
27	1	1657310	+1a	3a	COD	purC	phosphoribosylaminoimidazole-succinocarboxamide synthase	Y	Y	Y	74	95.9459
19	1	1667009	+1t	5t	IG	-	-	Y	Y	Y	67	97.0149
43	1	1691896	+1a	6a	COD	-	hypothetical protein	Y	Y	Y	131	93.1298
1	1	1702487	-1a	6a	COD	zntA	zinc/cadmium/mercury/lead-transporting ATPase	Y	Y	Y	80	92.5
29	1	1715039	-1t	8t	COD	aapQ	amino-acid transporter permease	Y	Y	Y	44	95.4545
12	1	1726374	-1a	8a	IG	-	-	Y	Y	Y	78	97.4359
11	1	1726374	-1a	8a	IG	-	-	Y	Y	Y	103	98.0583
2	1	1728650	+1g	7g	COD	-	phosphatidylglycerophosphatase B	Y	Y	Y	86	84.8837
1	1	1749281	+1t	8t	COD	-	hypothetical protein	Y	Y	Y	62	93.5484
28	1	1769634	+1t	5t	COD	-	acriflavin resistance plasma membrane protein	Y	Y	Y	196	97.449
4	1	1784989	-1a	8a	COD	ycfD	hypothetical protein	Y	Y	Y	77	96.1039
35	1	1799193	+1t	6t	COD	-	diguanylate cyclase	Y	Y	Y	91	89.011
29	1	1799889	-1a	9a	COD	ychJ	hypothetical protein	Y	Y	Y	66	95.4545
45	1	1806458	-1t	7t	IG	-	-	Y	Y	Y	57	92.9825
19	1	1813103	-1a	9a	COD	-	hypothetical protein	Y	Y	Y	99	97.9798
44	1	1825518	-60	-	IG	-	-	N	N	Y	-	-
44	1	1825578	+1t	8t	IG	-	-	Y	Y	N	128	91.4062
28	1	1825680	-1a	7a	IG	-	-	Y	Y	Y	108	98.1481
26	1	1843823	+1t	8t	COD	-	hypothetical protein	Y	Y	Y	77	93.5065
27	1	1847858	+1t	6t	COD	fadH	2,4-dienoyl-CoA reductase	Y	Y	Y	108	95.3704
36	1	1847858	+1t	6t	COD	fadH	2,4-dienoyl-CoA reductase	Y	Y	Y	154	95.4545
19	1	1851191	-1a	4a	COD	ansA	asparaginase	Y	Y	Y	135	94.0741
43	1	1882631	+1c	7c	COD	menF	isochorismate synthase 2	Y	Y	Y	119	83.1933
44	1	1882631	+1c	7c	COD	menF	isochorismate synthase 2	Y	Y	Y	179	87.1508
34	1	1882631	-1c	7c	COD	menF	isochorismate synthase 2	Y	Y	Y	138	90.5797
27	1	1882631	+2cc	7c	COD	menF	isochorismate synthase 2	Y	Y	Y	69	92.7536
29	1	1893177	+1t	8t	COD	-	coniferyl aldehyde dehydrogenase	Y	Y	Y	32	87.5
26	1	1902384	-1t	9t	COD	sprE	proteolytic adapter for RpoS degradation by ClpXP (RssB, ExpM)	Y	Y	Y	99	94.9495
29	1	1902384	-1t	9t	COD	sprE	proteolytic adapter for RpoS degradation by ClpXP (RssB, ExpM)	Y	Y	Y	45	93.3333
35	1	1902384	+1t	9t	COD	sprE	proteolytic adapter for RpoS degradation by ClpXP (RssB, ExpM)	Y	Y	Y	87	75.8621
36	1	1902384	-1t	9t	COD	sprE	proteolytic adapter for RpoS degradation by ClpXP (RssB, ExpM)	Y	Y	Y	113	92.9204
45	1	1902384	-1t	9t	COD	sprE	proteolytic adapter for RpoS degradation by ClpXP (RssB, ExpM)	Y	Y	Y	99	92.9293
34	1	1913073	-1t	3t	COD	-	latent nuclear antigen	Y	Y	Y	92	96.7391
1	1	1922584	+1a	6a	COD	minD	membrane ATPase of the MinC-MinD-MinE system	Y	Y	Y	62	82.2581
2	1	1941372	-1t	8t	IG	-	-	Y	Y	Y	89	97.7528
28	1	1946742	-1a	7a	COD	-	secretory tripeptidyl aminopeptidase	Y	Y	Y	222	97.2973
18	1	1954890	+1g	7g	COD	-	hypothetical protein	Y	Y	Y	82	89.0244
18	1	1955660	+1a	7a	COD	-	stringent starvation protein A	Y	Y	Y	73	90.411
36	1	1957530	-1a	9a	IG	-	-	Y	Y	Y	107	98.1308
26	1	1957530	-1a	9a	IG	-	-	Y	Y	Y	80	96.25
45	1	1957530	-1a	9a	IG	-	-	Y	Y	Y	57	91.2281
26	1	2023527	-1t	8t	COD	rssA	serine protease	Y	Y	Y	85	96.4706
21	1	2048377	+1c	5c	IG	-	-	Y	Y	Y	120	80
37	1	2062707	+1t	6t	COD	cheB	chemotaxis-specific methylesterase	Y	Y	Y	64	90.625
43	1	2066642	-1a	4a	COD	fliA	flagellar biosynthesis sigma factor	Y	Y	Y	133	100
18	1	2119916	-1a	6a	COD	-	hypothetical protein	Y	Y	Y	103	90.2913
29	1	2127321	-6ggttgt	3ggttgt	COD	zipA	cell division protein ZipA	Y	Y	Y	50	74
27	1	2139906	-1t	9t	COD	napF	ferredoxin-type protein	Y	Y	Y	58	94.8276
19	1	2158245	+1t	6t	IG	-	-	Y	Y	Y	55	83.6364
43	1	2195476	+1g	5g	COD	glnD	PII uridylyl-transferase	Y	Y	Y	153	88.8889
27	1	2204347	+1c	7c	COD	aceA	isocitrate lyase	Y	Y	Y	103	85.4369
45	1	2207880	-1t	7t	COD	-	LysR family transcriptional regulator	Y	Y	Y	136	95.5882
36	1	2207880	-1t	7t	COD	-	LysR family transcriptional regulator	Y	Y	Y	176	92.6136
44	1	2234456	+1a	7a	COD	recN	recombination and repair protein	Y	Y	Y	222	93.6937
18	1	2245349	-1g	6g	IG	-	-	Y	Y	Y	68	85.2941
4	1	2245349	-1g	6g	IG	-	-	Y	Y	Y	59	84.7458
43	1	2262558	+1t	7t	COD	-	hypothetical protein	Y	Y	Y	140	92.1429
4	1	2266179	+1t	6t	COD	-	Cro/CI family transcriptional regulator-like protein	Y	Y	Y	63	90.4762
29	1	2270977	+1c	6c	IG	-	-	Y	Y	N	68	50
34	1	2270977	+1c	6c	IG	-	-	Y	Y	Y	169	81.6568
4	1	2291654	-1t	8t	COD	cadB	lysine/cadaverine antiporter	Y	Y	Y	98	97.9592
21	1	2295049	+1a	6a	COD	-	sodium-linked D-alanine glycine permease	Y	Y	Y	150	92.6667
4	1	2342917	-1a	8a	IG	-	-	Y	Y	Y	53	98.1132
37	1	2350273	+1t	7t	IG	-	-	Y	Y	Y	112	92.8571
35	1	2352404	-1t	8t	COD	thrB	homoserine kinase	Y	Y	Y	111	95.4955
1	1	2355225	+1a	8a	IG	-	-	Y	Y	Y	90	95.5556
28	1	2355225	-1a	8a	IG	-	-	Y	Y	Y	175	96
18	1	2356145	-1a	4a	IG	-	-	Y	Y	Y	110	97.2727
28	1	2375214	+1c	6c	COD	-	adenosylcobinamide-phosphate synthase	Y	Y	Y	223	89.2377
12	1	2378267	-1t	8t	IG	-	-	Y	Y	Y	72	88.8889
28	1	2380538	+1t	5t	COD	-	acriflavin resistance plasma membrane protein	Y	Y	Y	242	87.6033
36	1	2392905	+1c	7c	IG	-	-	Y	Y	Y	138	87.6812
18	1	2428829	-1t	3t	IG	-	-	Y	Y	Y	113	92.9204
12	1	2430592	-1t	7t	COD	mrcB	bifunctional glycosyl transferase and transpeptidase	Y	Y	Y	98	95.9184
26	1	2446478	-3aat	4aat	IG	-	-	Y	Y	Y	93	84.9462
34	1	2461619	+1t	7t	COD	yacF	hypothetical protein	Y	Y	Y	125	91.2
21	1	2484682	+1g	3g	COD	yraL	methyltransferase	Y	Y	Y	252	92.8571
4	1	2495286	+1a	7a	COD	yhcB	cytochrome d ubiquinol oxidase subunit III	Y	Y	Y	72	95.8333
2	1	2495686	+1a	7a	COD	degP	serine endoprotease DegP (protease Do), periplasmic	Y	Y	Y	141	84.3972
26	1	2504937	-1a	7a	IG	-	-	Y	Y	Y	84	95.2381
21	1	2520539	-1a	4a	COD	cca	multifunctional tRNA nucleotidyl transferase/2'3'-cyclic phosphodiesterase/2'nucleotidase/phosphatase	Y	Y	Y	164	97.561
1	1	2521810	-14aggtttcaggtttc	13aggtttc	IG	-	-	Y	Y	N	80	41.25
2	1	2530470	-1t	8t	COD	-	hypothetical protein	Y	Y	Y	167	92.2156
37	1	2536215	-1t	8t	IG	-	-	Y	Y	Y	122	96.7213
19	1	2553448	+1a	8a	IG	-	-	Y	Y	Y	71	85.9155
43	1	2553448	-1a	8a	IG	-	-	Y	Y	Y	166	89.1566
35	1	2563095	-1t	7t	IG	-	-	Y	Y	Y	77	100
36	1	2577676	-1t	8t	COD	pilP	pili assembly protein PilP	Y	Y	Y	193	95.3368
45	1	2577676	-1t	8t	COD	pilP	pili assembly protein PilP	Y	Y	Y	152	98.0263
37	1	2582901	-2ac	4ac	COD	oxyR	DNA-binding transcriptional regulator OxyR	Y	Y	Y	105	87.619
28	1	2598329	-3	-	IG	-	-	N	N	Y	-	-
19	1	2598848	+1a	8a	IG	-	-	Y	Y	Y	127	80.315
34	1	2598848	+1a	8a	IG	-	-	Y	Y	Y	105	87.619
28	1	2618681	+1t	8t	IG	-	-	Y	Y	Y	133	92.4812
34	1	2622288	-1a	7a	COD	-	drug/metabolite exporter family protein	Y	Y	Y	149	90.604
11	1	2693630	-1t	9t	COD	vpsT	DNA-binding transcriptional activator VpsT (CsgD-like)	Y	Y	Y	49	91.8367
34	1	2693630	-1t	9t	COD	vpsT	DNA-binding transcriptional activator VpsT (CsgD-like)	Y	Y	Y	70	91.4286
26	1	2693630	-1t	9t	COD	vpsT	DNA-binding transcriptional activator VpsT (CsgD-like)	Y	Y	Y	55	87.2727
43	1	2693630	-1t	9t	COD	vpsT	DNA-binding transcriptional activator VpsT (CsgD-like)	Y	Y	Y	78	87.1795
43	1	2740837	+1t	5t	COD	dinF	DNA-damage-inducible SOS response protein	Y	Y	Y	333	96.0961
34	1	2801113	+1a	6a	COD	-	hypothetical protein	Y	Y	Y	112	93.75
28	1	2827984	+1t	8t	IG	-	-	Y	Y	Y	141	92.1986
4	1	2855296	+1t	7t	IG	-	-	Y	Y	Y	104	38.4615
44	1	2870366	+1t	6t	COD	-	Gram-positive sporulation control protein Spo0M	Y	Y	Y	164	86.5854
28	1	2875649	+1t	8t	IG	-	-	Y	Y	Y	188	96.2766
43	1	2875649	-1t	8t	IG	-	-	Y	Y	Y	306	98.366
37	1	2876347	+1c	5c	COD	-	magnesium chelatase	Y	Y	Y	179	84.9162
18	1	2893784	+1t	6t	COD	-	chromosome partitioning protein ParB	Y	Y	Y	104	93.2692
4	1	2894904	-1t	7t	COD	gidB	16S rRNA methyltransferase GidB	Y	Y	Y	61	93.4426

## Sheet: V. cholerae mut
Lineage	Chromosome	Site	Size	SSR	CODvsIG	GeneName	Product	BWA	Novoalign	Pindel	Coverage	Consensus
6	1	15459	+1c	7c	COD	-	zinc-binding alcohol dehydrogenase	Y	Y	Y	84	86.9048
7	1	15459	-1c	7c	COD	-	zinc-binding alcohol dehydrogenase	Y	Y	Y	82	82.9268
40	2	47488	+1a	7a	COD	-	membrane protein	Y	Y	Y	195	97.4359
41	1	49928	1	6g	IG	-	-	N	N	Y	-	-
7	2	64485	+1g	6g	COD	-	deoxyribodipyrimidine photolyase	Y	Y	Y	69	94.2029
39	2	64485	+2gg	6g	COD	-	deoxyribodipyrimidine photolyase	Y	Y	Y	47	78.7234
47	2	82713	+1c	6c	COD	-	transcriptional regulator CdgA	Y	Y	Y	85	84.7059
22	2	91790	+1c	7c	COD	-	diguanylate cyclase	Y	Y	Y	44	88.6364
41	2	91790	+1c	7c	COD	-	diguanylate cyclase	Y	Y	Y	166	83.7349
16	2	130646	-2ct	5ct	COD	-	type VI secretion system protein VasJ	Y	Y	Y	98	92.8571
7	2	136195	+1g	6g	COD	-	type VI secretion-related protein VasL	Y	Y	Y	105	82.8571
41	1	147199	1	6g	IG	-	-	N	N	Y	-	-
5	2	149121	+1t	6t	COD	-	putative cyclic nucleotide binding protein	Y	Y	Y	198	94.9495
31	1	149952	1	6g	IG	-	-	N	N	Y	-	-
31	1	161420	-1t	6t	COD	-	hypothetical protein	Y	Y	Y	190	93.6842
33	1	189489	+1c	6c	IG	-	-	Y	Y	Y	124	87.0968
33	2	207849	+1g	6g	COD	-	YjeF protein	Y	Y	Y	115	80
13	2	219265	+1g	5g	IG	-	-	Y	Y	Y	47	85.1064
7	2	310221	-1t	8t	COD	-	site-specific recombinase IntI4	Y	Y	Y	94	98.9362
5	2	310930	-1	11g	IG	-	-	N	N	Y	-	-
8	2	310930	-2	11g	IG	-	-	N	N	Y	-	-
14	2	310930	-3	11g	IG	-	-	N	N	Y	-	-
16	2	310930	-2	11g	IG	-	-	N	N	Y	-	-
33	2	310930	-1	11g	IG	-	-	N	N	Y	-	-
38	2	310930	-1	11g	IG	-	-	N	N	Y	-	-
40	2	310930	-1	11g	IG	-	-	N	N	Y	-	-
41	2	310930	-2	11g	IG	-	-	N	N	Y	-	-
47	2	310930	-1	11g	IG	-	-	N	N	Y	-	-
48	2	310930	-2	11g	IG	-	-	N	N	Y	-	-
13	1	340939	+1g	7g	COD	kefB	glutathione-regulated potassium-efflux system protein KefB	Y	Y	Y	90	82.2222
32	1	340939	+1g	7g	COD	kefB	glutathione-regulated potassium-efflux system protein KefB	Y	Y	Y	96	85.4167
6	1	345262	-1t	8t	IG	-	-	Y	Y	Y	33	87.8788
49	1	348779	-1c	4c	COD	-	ribonuclease R	Y	Y	Y	94	91.4894
24	1	356869	-1t	7t	IG	-	-	Y	Y	N	17	94.1176
41	2	379332	-12436	-	IG	-	-	N	N	Y	-	-
38	1	394130	+1g	6g	IG	-	-	Y	Y	Y	92	93.4783
49	1	417089	+1a	6a	IG	-	-	Y	Y	Y	61	91.8033
16	1	420093	-1a	8a	IG	-	-	Y	Y	N	105	86.6667
31	1	420093	-1a	8a	IG	-	-	Y	Y	N	161	87.5776
16	1	435896	-1	6g	IG	-	-	N	N	Y	-	-
39	2	448654	-2tc	4tc	COD	-	hypothetical protein	Y	Y	Y	40	87.5
33	1	455772	-1c	7c	COD	-	D-3-phosphoglycerate dehydrogenase	Y	Y	Y	129	93.0233
48	1	455772	-1c	7c	COD	-	D-3-phosphoglycerate dehydrogenase	Y	Y	Y	120	90.8333
30	2	510637	+1a	7a	COD	-	GGDEF family protein	Y	Y	Y	105	94.2857
40	2	535379	+1g	6g	COD	-	PTS system transporter subunit IIA	Y	Y	Y	96	90.625
41	2	535379	-1g	6g	COD	-	PTS system transporter subunit IIA	Y	Y	Y	75	90.6667
13	1	563325	-1g	10g	IG	-	-	Y	Y	Y	85	84.7059
23	1	563325	-1g	10g	IG	-	-	Y	Y	Y	59	88.1356
25	1	563325	-2gg	10g	IG	-	-	Y	Y	Y	36	94.4444
30	1	563325	-1g	10g	IG	-	-	Y	Y	Y	104	81.7308
49	1	563325	+1g	10g	IG	-	-	Y	Y	N	85	57.6471
24	2	580657	-1t	8t	COD	-	hypothetical protein	Y	Y	Y	33	81.8182
13	1	615806	+1g	5g	COD	-	type IV pilus assembly protein PilZ	Y	Y	Y	108	83.3333
7	2	643550	+1t	7t	COD	-	putative acyltransferase	Y	Y	Y	68	92.6471
7	2	656754	+1c	7c	COD	-	ClC family chloride transporter	Y	Y	Y	63	80.9524
16	2	656754	-1c	7c	COD	-	ClC family chloride transporter	Y	Y	Y	90	88.8889
49	2	656754	+2cc	7c	COD	-	ClC family chloride transporter	Y	Y	Y	78	75.641
38	2	657246	+1a	7a	IG	-	-	Y	Y	Y	80	95
22	2	674364	+1g	7g	COD	-	cytochrome b	Y	Y	Y	61	91.8033
5	1	674541	+1g	8g	IG	-	-	Y	Y	Y	246	90.6504
6	1	674541	-1g	8g	IG	-	-	Y	Y	Y	62	85.4839
7	1	674541	+1g	8g	IG	-	-	Y	Y	Y	111	84.6847
33	1	674541	+1g	8g	IG	-	-	Y	Y	Y	156	83.9744
38	1	674541	+1g	8g	IG	-	-	Y	Y	Y	79	82.2785
49	1	674541	+1g	8g	IG	-	-	Y	Y	Y	106	87.7358
7	2	680794	+1c	7c	IG	-	-	Y	Y	Y	76	94.7368
25	2	680794	+1c	7c	IG	-	-	Y	Y	N	19	89.4737
23	2	693260	+1c	7c	IG	-	-	Y	Y	N	43	81.3953
47	2	693260	+1c	7c	IG	-	-	Y	Y	Y	84	85.7143
38	2	700862	+1c	6c	COD	-	endonuclease containing a URI domain protein	Y	Y	Y	96	71.875
22	1	732583	-1t	4t	IG	-	-	Y	Y	Y	42	97.619
13	2	751124	+1c	5c	COD	-	oxidoreductase	Y	Y	Y	69	98.5507
5	1	798525	+1g	7g	COD	-	transcriptional regulator	Y	Y	Y	147	87.7551
13	1	825311	+1g	7g	COD	-	flagellar regulatory protein A	Y	Y	Y	75	80
47	1	825311	+2gg	7g	COD	-	flagellar regulatory protein A	Y	Y	Y	88	86.3636
7	1	868085	+1g	7g	COD	sucA	2-oxoglutarate dehydrogenase E1 component	Y	Y	Y	72	81.9444
41	2	880927	+1g	6g	COD	-	DevB protein	Y	Y	Y	83	89.1566
25	2	891708	-1a	9a	IG	-	-	Y	Y	N	22	77.2727
32	2	891708	-1a	9a	IG	-	-	Y	Y	Y	77	92.2078
49	2	891708	-1a	9a	IG	-	-	Y	Y	Y	85	97.6471
8	2	894073	+1c	6c	COD	hutW	coproporphyrinogen III oxidase	Y	Y	Y	67	64.1791
22	1	925128	+1g	6g	COD	-	aspartate-semialdehyde dehydrogenase	Y	Y	Y	54	90.7407
47	1	925128	+1g	6g	COD	-	aspartate-semialdehyde dehydrogenase	Y	Y	Y	48	93.75
8	2	928485	+1a	7a	COD	-	spermidine N1-acetyltransferase	Y	Y	Y	90	95.5556
40	2	928485	-1a	7a	COD	-	spermidine N1-acetyltransferase	Y	Y	Y	213	96.2441
24	2	937825	+3ccc	7c	COD	-	diguanylate cyclase	Y	Y	N	21	85.7143
32	2	937825	+1c	7c	COD	-	diguanylate cyclase	Y	Y	Y	64	78.125
41	2	937825	+1c	7c	COD	-	diguanylate cyclase	Y	Y	Y	125	88
5	2	996843	+1c	3g	COD	-	thiosulfate:quinone oxidoreductase DoxD-like protein	Y	Y	N	150	95.3333
5	2	996844	1	6c	COD	-	thiosulfate:quinone oxidoreductase DoxD-like protein	N	N	Y	-	-
14	2	997532	+1c	5c	COD	-	LysR family transcriptional regulator	Y	Y	Y	30	90
38	2	1002751	+1c	6c	COD	-	fOG: TPR repeat protein SEL1 subfamily protein	Y	Y	Y	78	60.2564
32	2	1006227	+1g	7g	IG	-	-	Y	Y	Y	62	87.0968
5	2	1023273	-1c	9c	COD	-	tagE protein	Y	Y	Y	225	85.7778
13	2	1023273	+1c	9c	COD	-	tagE protein	Y	Y	Y	58	53.4483
16	2	1023273	-1c	9c	COD	-	tagE protein	Y	Y	Y	95	80
30	2	1023273	-1c	9c	COD	-	tagE protein	Y	Y	Y	234	79.0598
33	2	1023273	+1c	9c	COD	-	tagE protein	Y	Y	Y	90	71.1111
38	2	1023273	-2cc	9c	COD	-	tagE protein	Y	Y	Y	91	89.011
39	2	1023273	+1c	9c	COD	-	tagE protein	Y	Y	N	36	47.2222
40	2	1023273	+1c	9c	COD	-	tagE protein	Y	Y	Y	146	54.7945
41	2	1023273	+2cc	9c	COD	-	tagE protein	Y	Y	N	110	49.0909
47	2	1023273	+1c	9c	COD	-	tagE protein	Y	Y	Y	90	62.2222
7	2	1032281	-2	11g	IG	-	-	N	N	Y	-	-
30	2	1032281	-3	11g	IG	-	-	N	N	Y	-	-
33	2	1032281	-3	11g	IG	-	-	N	N	Y	-	-
49	2	1032281	-2	11g	IG	-	-	N	N	Y	-	-
6	2	1037120	+1c	7c	IG	-	-	Y	Y	Y	45	100
41	2	1037120	-1c	7c	IG	-	-	Y	Y	Y	109	93.578
48	2	1037120	+1c	7c	IG	-	-	Y	Y	Y	90	91.1111
6	2	1061482	+1c	4c	COD	-	LuxR family transcriptional regulator	Y	Y	Y	63	85.7143
5	1	1069451	+1c	5c	COD	-	hypothetical protein	Y	Y	Y	170	86.4706
7	2	1080309	-1t	6t	COD	-	chemotaxis protein CheA	Y	Y	Y	68	94.1176
39	2	1081674	-1t	8t	COD	cheY-4	chemotaxis protein CheY	Y	Y	Y	40	87.5
33	1	1120524	+1g	5g	COD	-	putative Inner membrane protein	Y	Y	Y	108	91.6667
7	1	1123363	-1t	9t	IG	-	-	Y	Y	N	43	95.3488
38	1	1142766	-1a	9a	IG	-	-	Y	Y	Y	69	97.1014
49	1	1143892	-6gggttg	3g	COD	-	sensor histidine kinase	Y	Y	Y	55	98.1818
41	1	1166541	+1a	8a	IG	-	-	Y	Y	Y	127	88.189
48	1	1195757	+1a	6a	COD	-	hypothetical protein	Y	Y	Y	90	93.3333
32	1	1217513	+1g	6g	COD	-	helicase	Y	Y	Y	54	92.5926
41	1	1217513	+1g	6g	COD	-	helicase	Y	Y	Y	100	94
8	1	1221660	-1a	7a	IG	-	-	Y	Y	Y	74	95.9459
6	1	1254507	-1g	9g	COD	-	hypothetical protein	Y	Y	Y	40	90
7	1	1254507	-1g	9g	COD	-	hypothetical protein	Y	Y	Y	73	94.5205
13	1	1254507	-1g	9g	COD	-	hypothetical protein	Y	Y	Y	45	80
22	1	1254507	-1g	9g	COD	-	hypothetical protein	Y	Y	Y	48	83.3333
32	1	1254507	+1g	9g	COD	-	hypothetical protein	Y	Y	N	42	69.0476
39	1	1254507	+1g	9g	COD	-	hypothetical protein	Y	Y	Y	44	75
48	1	1254507	-1g	9g	COD	-	hypothetical protein	Y	Y	Y	97	86.5979
49	1	1254507	+1g	9g	COD	-	hypothetical protein	Y	Y	Y	60	68.3333
38	1	1268152	-1t	9t	IG	-	-	Y	Y	Y	93	83.871
48	1	1268152	-1t	9t	IG	-	-	Y	Y	Y	111	90.991
25	1	1302437	-1g	6g	COD	-	peptide transport periplasmic protein SapA	Y	Y	Y	34	88.2353
32	1	1302437	+1g	6g	COD	-	peptide transport periplasmic protein SapA	Y	Y	Y	83	83.1325
39	1	1302437	+1g	6g	COD	-	peptide transport periplasmic protein SapA	Y	Y	Y	52	80.7692
6	1	1379194	+1g	6g	COD	-	RTX toxin	Y	Y	N	66	68.1818
5	1	1382272	1	6g	COD	-	RTX toxin	N	N	Y	-	-
7	1	1398545	-2ag	5ag	COD	-	outer membrane protein	Y	Y	Y	64	87.5
48	1	1398545	-2ag	5ag	COD	-	outer membrane protein	Y	Y	Y	78	89.7436
24	1	1399632	+1g	6g	COD	-	two-component system, CitB family, sensor kinase	Y	Y	N	27	92.5926
47	1	1417913	+2cc	5c	COD	-	acetolactate synthase	Y	Y	Y	65	92.3077
8	1	1434868	+1c	7c	IG	-	-	Y	Y	Y	86	80.2326
48	1	1434868	+1c	7c	IG	-	-	Y	Y	Y	117	84.6154
31	1	1444567	-1a	7a	COD	-	beta-lactamase-like protein	Y	Y	Y	187	90.9091
8	1	1445114	-3gat	4gat	COD	-	LysR family transcriptional regulator	Y	Y	Y	109	90.8257
25	1	1486715	+1t	7t	COD	fdhD	formate dehydrogenase accessory protein	Y	Y	Y	33	96.9697
31	1	1513385	+1t	7t	IG	-	-	Y	Y	Y	146	87.6712
7	1	1522545	-1t	9t	IG	-	-	Y	Y	Y	56	87.5
13	1	1522545	-1t	9t	IG	-	-	Y	Y	Y	47	89.3617
24	1	1522545	-1t	9t	IG	-	-	Y	Y	N	25	92
31	1	1522545	-1t	9t	IG	-	-	Y	Y	Y	110	96.3636
41	1	1522545	-1t	9t	IG	-	-	Y	Y	Y	104	95.1923
40	1	1524838	+1c	5c	COD	rlmL	23S rRNA m(2) methyltransferase	Y	Y	Y	135	92.5926
31	1	1617279	-1t	9t	IG	-	-	Y	Y	Y	142	93.662
33	1	1643512	-1g	5g	COD	-	methyl-accepting chemotaxis protein	Y	Y	Y	119	94.1176
22	1	1679478	+1c	7c	COD	-	diguanylate cyclase	Y	Y	Y	38	86.8421
8	1	1701232	+1c	7c	COD	-	sensory box sensor histidine kinase/response regulator	Y	Y	Y	81	85.1852
22	1	1701232	+1c	7c	COD	-	sensory box sensor histidine kinase/response regulator	Y	Y	Y	48	91.6667
33	1	1701232	-1c	7c	COD	-	sensory box sensor histidine kinase/response regulator	Y	Y	Y	120	92.5
38	1	1701232	+2cc	7c	COD	-	sensory box sensor histidine kinase/response regulator	Y	Y	Y	71	90.1408
7	1	1722773	+9acaaaggtg	-	COD	-	putative tricarboxylic transport TctC	Y	Y	Y	79	60.7595
16	1	1811487	+1c	6c	IG	-	-	Y	Y	Y	106	96.2264
40	1	1815882	+1g	5g	IG	-	-	Y	Y	Y	207	85.0242
39	1	1855143	+1t	6t	COD	-	hypothetical protein	Y	Y	Y	38	92.1053
7	1	1880030	+1c	9c	COD	-	diguanylate cyclase	Y	Y	Y	89	71.9101
22	1	1880030	-1c	9c	COD	-	diguanylate cyclase	Y	Y	Y	79	92.4051
24	1	1880030	-1c	9c	COD	-	diguanylate cyclase	Y	Y	N	20	95
30	1	1880030	-1c	9c	COD	-	diguanylate cyclase	Y	Y	Y	113	84.0708
39	1	1880030	-1c	9c	COD	-	diguanylate cyclase	Y	Y	Y	50	94
41	1	1880030	+1c	9c	COD	-	diguanylate cyclase	Y	Y	Y	135	60.7407
48	1	1880030	-1c	9c	COD	-	diguanylate cyclase	Y	Y	Y	117	92.3077
41	1	1900341	-1a	8a	IG	-	-	Y	Y	Y	85	96.4706
49	1	1905511	+1a	6a	COD	-	putative lipoprotein	Y	Y	Y	60	86.6667
7	1	1905618	-3	11c	COD	-	putative lipoprotein	N	N	Y	-	-
8	1	1905618	-2	11c	COD	-	putative lipoprotein	N	N	Y	-	-
16	1	1905618	-2	11c	COD	-	putative lipoprotein	N	N	Y	-	-
22	1	1905618	-2	11c	COD	-	putative lipoprotein	N	N	Y	-	-
32	1	1905618	-2	11c	COD	-	putative lipoprotein	N	N	Y	-	-
38	1	1905618	-3	11c	COD	-	putative lipoprotein	N	N	Y	-	-
41	1	1905618	-2	11c	COD	-	putative lipoprotein	N	N	Y	-	-
6	1	1931108	-1c	5c	COD	-	pseudouridine synthase family 1 protein	Y	Y	Y	48	93.75
16	1	1939269	-1t	9t	IG	-	-	Y	Y	Y	99	97.9798
8	1	1992015	+1c	5c	COD	-	response regulator	Y	Y	Y	89	95.5056
13	1	2025538	-1a	10a	IG	-	-	Y	Y	Y	75	98.6667
24	1	2025538	-1a	10a	IG	-	-	Y	Y	N	21	85.7143
30	1	2025538	-1a	10a	IG	-	-	Y	Y	Y	124	89.5161
32	1	2025538	-1a	10a	IG	-	-	Y	Y	Y	56	85.7143
38	1	2025538	-1a	10a	IG	-	-	Y	Y	Y	88	94.3182
7	1	2147989	+2cc	8c	IG	-	-	Y	Y	N	100	70
24	1	2147989	+1c	8c	IG	-	-	Y	Y	N	21	66.6667
32	1	2147989	-1c	8c	IG	-	-	Y	Y	Y	66	77.2727
38	1	2147989	+1c	8c	IG	-	-	Y	Y	Y	83	69.8795
39	1	2147989	-1c	8c	IG	-	-	Y	Y	Y	52	84.6154
49	1	2147989	+1c	8c	IG	-	-	Y	Y	Y	102	71.5686
49	1	2149034	-1a	7a	IG	-	-	Y	Y	Y	90	96.6667
30	1	2153243	-1t	8t	COD	-	phenylacetate-CoA ligase	Y	Y	Y	79	93.6709
31	1	2224687	+1c	6c	IG	-	-	Y	Y	Y	150	92.6667
14	1	2236440	-1t	9t	COD	acfC	accessory colonization factor AcfC	Y	Y	Y	31	100
32	1	2236440	-1t	9t	COD	acfC	accessory colonization factor AcfC	Y	Y	Y	49	97.9592
6	1	2238558	-1a	9a	COD	-	leader peptidase TcpJ	Y	Y	Y	37	94.5946
5	1	2246170	-1c	9c	COD	-	toxin co-regulated pilus biosynthesis outer membrane protein C	Y	Y	N	231	82.2511
13	1	2246170	-1c	9c	COD	-	toxin co-regulated pilus biosynthesis outer membrane protein C	Y	Y	N	86	84.8837
14	1	2246170	-1c	9c	COD	-	toxin co-regulated pilus biosynthesis outer membrane protein C	Y	Y	N	64	90.625
24	1	2246170	+2cc	9c	COD	-	toxin co-regulated pilus biosynthesis outer membrane protein C	Y	Y	N	12	75
31	1	2246170	-1c	9c	COD	-	toxin co-regulated pilus biosynthesis outer membrane protein C	Y	Y	N	173	82.659
32	1	2246170	+2cc	9c	COD	-	toxin co-regulated pilus biosynthesis outer membrane protein C	Y	Y	N	54	51.8519
38	1	2246170	-1c	9c	COD	-	toxin co-regulated pilus biosynthesis outer membrane protein C	Y	Y	N	91	82.4176
47	1	2246170	-1c	9c	COD	-	toxin co-regulated pilus biosynthesis outer membrane protein C	Y	Y	N	114	87.7193
49	1	2246170	-1c	9c	COD	-	toxin co-regulated pilus biosynthesis outer membrane protein C	Y	Y	N	89	79.7753
38	1	2250501	+1c	7c	COD	-	toxin co-regulated pilus biosynthesis protein H	Y	Y	Y	64	85.9375
47	1	2250501	-1c	7c	COD	-	toxin co-regulated pilus biosynthesis protein H	Y	Y	Y	103	96.1165
31	1	2251211	-1t	8t	IG	-	-	Y	Y	Y	97	88.6598
6	1	2253455	-1t	6t	COD	-	toxin co-regulated pilus biosynthesis protein I	Y	Y	Y	42	100
7	1	2256881	-1a	8a	COD	-	putative inner membrane protein	Y	Y	Y	90	97.7778
25	1	2261327	-1t	7t	COD	tagA	ToxR-activated gene A protein	Y	Y	N	32	84.375
38	1	2262570	+1t	7t	COD	-	hypothetical protein	Y	Y	Y	78	94.8718
47	1	2288516	+1t	7t	IG	-	-	Y	Y	Y	63	96.8254
6	1	2298331	+1t	6t	COD	-	alanine or glycine:cation symporter, AGCS family protein	Y	Y	Y	65	87.6923
32	1	2302209	+1a	6a	COD	-	LysR family transcriptional regulator	Y	Y	Y	48	95.8333
33	1	2311328	-1c	5c	COD	-	2,3-dihydroxybenzoate-AMP ligase	Y	Y	Y	124	92.7419
16	1	2361317	+1g	7g	COD	ppk	polyphosphate kinase	Y	Y	Y	99	85.8586
38	1	2366998	-1a	8a	COD	phoR	phosphate regulon sensor protein	Y	Y	Y	74	94.5946
41	1	2373878	1	6c	IG	-	-	N	N	Y	-	-
16	1	2376590	-1	6c	IG	-	-	N	N	Y	-	-
31	1	2380723	+1c	5c	COD	-	multicopper polyphenol oxidase	Y	Y	Y	158	82.9114
6	1	2399392	+1c	7c	COD	-	beta-hexosaminidase	Y	Y	Y	39	100
8	1	2399392	+1c	7c	COD	-	beta-hexosaminidase	Y	Y	Y	86	96.5116
24	1	2399392	+1c	7c	COD	-	beta-hexosaminidase	Y	Y	N	22	95.4545
49	1	2399392	+2cc	7c	COD	-	beta-hexosaminidase	Y	Y	Y	84	92.8571
39	1	2440293	-1t	8t	COD	-	lipid carrier protein	Y	Y	Y	33	93.9394
41	1	2446581	+1a	7a	IG	-	-	Y	Y	Y	116	92.2414
40	1	2451938	+1c	6c	IG	-	-	Y	Y	Y	194	86.5979
14	1	2463851	+1a	9a	IG	-	-	Y	Y	N	26	84.6154
25	1	2477765	+1c	7c	COD	-	ribosomal RNA small subunit methyltransferase C	Y	Y	Y	38	89.4737
41	1	2511429	-1g	5g	COD	-	ATP-dependent RNA helicase HrpB	Y	Y	Y	99	98.9899
38	1	2550909	+1c	6c	COD	-	protease, insulinase family/protease, insulinase family	Y	Y	Y	68	94.1176
8	1	2565936	+1c	6c	COD	-	CinA-like protein	Y	Y	Y	109	93.578
32	1	2565936	+1c	6c	COD	-	CinA-like protein	Y	Y	Y	95	93.6842
48	1	2565936	+1c	6c	COD	-	CinA-like protein	Y	Y	Y	138	92.7536
49	1	2591645	-1t	5t	COD	-	putative hemolysin	Y	Y	Y	105	79.0476
24	1	2596303	-1a	8a	IG	-	-	Y	Y	N	18	100
5	1	2618006	+1c	7c	COD	tyrS-1	tyrosyl-tRNA synthetase	Y	Y	Y	223	89.2377
22	1	2618006	+1c	7c	COD	tyrS-1	tyrosyl-tRNA synthetase	Y	Y	Y	77	94.8052
25	1	2618006	-1c	7c	COD	tyrS-1	tyrosyl-tRNA synthetase	Y	Y	Y	39	89.7436
33	1	2618006	+1c	7c	COD	tyrS-1	tyrosyl-tRNA synthetase	Y	Y	Y	141	90.7801
40	1	2618006	+1c	7c	COD	tyrS-1	tyrosyl-tRNA synthetase	Y	Y	Y	144	93.0556
41	1	2618006	+1c	7c	COD	tyrS-1	tyrosyl-tRNA synthetase	Y	Y	Y	122	90.9836
23	1	2633766	+1t	8t	IG	-	-	Y	Y	Y	33	96.9697
49	1	2635275	+1a	7a	COD	djlA	Dna-J like membrane chaperone protein	Y	Y	Y	107	97.1963
49	1	2666620	+2cc	7c	COD	-	ribonuclease G	Y	Y	Y	80	85
6	1	2673034	+2cc	8c	COD	-	MSHA biogenesis protein MshQ	Y	Y	Y	50	76
13	1	2673034	+1c	8c	COD	-	MSHA biogenesis protein MshQ	Y	Y	Y	37	86.4865
16	1	2673034	+1c	8c	COD	-	MSHA biogenesis protein MshQ	Y	Y	Y	42	80.9524
25	1	2673034	+1c	8c	COD	-	MSHA biogenesis protein MshQ	Y	Y	N	23	73.913
32	1	2673034	-1c	8c	COD	-	MSHA biogenesis protein MshQ	Y	Y	Y	73	78.0822
40	1	2673034	-1c	8c	COD	-	MSHA biogenesis protein MshQ	Y	Y	Y	147	84.3537
49	1	2673034	+1c	8c	COD	-	MSHA biogenesis protein MshQ	Y	Y	Y	65	76.9231
22	1	2696168	+1g	6g	COD	-	lipid A core-O-antigen ligase	Y	Y	Y	81	92.5926
32	1	2700800	+1a	7a	COD	metH	B12-dependent methionine synthase	Y	Y	Y	73	84.9315
31	1	2710457	1	6c	IG	-	-	N	N	Y	-	-
16	1	2716002	-1	6c	IG	-	-	N	N	Y	-	-
7	1	2756639	-1t	10t	IG	-	-	Y	Y	N	91	97.8022
14	1	2756639	-1t	10t	IG	-	-	Y	Y	N	42	92.8571
31	1	2756639	-1t	10t	IG	-	-	Y	Y	N	180	92.2222
33	1	2756639	-1t	10t	IG	-	-	Y	Y	N	106	94.3396
38	1	2756639	-1t	10t	IG	-	-	Y	Y	N	84	92.8571
39	1	2756639	-1t	10t	IG	-	-	Y	Y	N	53	88.6792
47	1	2765134	+2cc	6c	COD	-	acetyltransferase	Y	Y	Y	77	89.6104
41	1	2783652	-1a	8a	COD	coaA	pantothenate kinase	Y	Y	Y	127	96.8504
30	1	2827895	-1c	3c	COD	-	methyl-accepting chemotaxis protein	Y	Y	Y	124	97.5806
24	1	2843295	-1t	9t	COD	-	mannose-6-phosphate isomerase	Y	Y	Y	29	93.1034
38	1	2965400	-1a	7a	IG	-	-	Y	Y	Y	75	84
